# Supplementary material for: Multiomics analysis reveals that hepatocyte nuclear factor 1β regulates axon guidance genes in the developing mouse kidney
Source: Sci Rep. 2022 Oct 20;12:17586. doi: 10.1038/s41598-022-22327-5 (PMC9585060; doi:10.1038/s41598-022-22327-5)
Supplement: Supplementary file 2 — Supplementary Information 2. [file 41598_2022_22327_MOESM2_ESM.xlsx]

## Sheet: Table S4
Feature ID	log2(fold change)	FDR P-value	WT - w7641-1 - Expression values	WT - w7641-5 - Expression values	WT - w8867-5 - Expression values	WT - w9072-1 - Expression values	WT - w9072-2 - Expression values	WT - Means	Mutant - m7641-2 - Expression values	Mutant - m7641-3 - Expression values	Mutant - m8867-8 - Expression values	Mutant - m9072-5 - Expression values	Mutant - m9072-7 - Expression values	Mutant - Means
ENSMUSG00000000001_Gnai3	-0.293746	0.105233	5641	5008	5839	6112	5879	5695.8	5285	5174	4273	5205	4850	4957.4
ENSMUSG00000000028_Cdc45	-0.901284	1.06335e-05	614	795	557	1046	1150	832.4	432	506	504	428	458	465.6
ENSMUSG00000000031_H19	1.4316	2.05685e-25	1948	1846	2104	2885	2608	2278.2	5632	6734	5055	7802	7322	6509
ENSMUSG00000000037_Scml2	0.681225	0.142685	121	78	50	127	188	112.8	208	148	232	208	140	187.2
ENSMUSG00000000056_Narf	0.198308	0.417705	1542	1246	1708	2351	2243	1818	2275	2163	1767	2322	2377	2180.8
ENSMUSG00000000058_Cav2	-0.659006	0.0743941	467	441	339	334	472	410.6	167	197	444	383	236	285.4
ENSMUSG00000000078_Klf6	-0.692104	0.0139461	12765	10851	8620	5632	8841	9341.8	5870	6211	7170	5406	7152	6361.8
ENSMUSG00000000085_Scmh1	-0.526159	0.172155	384	237	366	507	542	407.2	176	346	212	497	261	298.4
ENSMUSG00000000088_Cox5a	-0.683871	1.18706e-06	2002	1767	1911	2385	2573	2127.6	1435	1302	1267	1419	1587	1402
ENSMUSG00000000093_Tbx2	-0.203103	0.808231	177	208	164	298	366	242.6	211	175	120	323	281	222
ENSMUSG00000000094_Tbx4	2.80802	0.810322	0	0	0	0	0	0	0	0	0	0	4	0.8
ENSMUSG00000000120_Ngfr	-0.727035	0.878997	20	0	0	105	0	25	1	8	34	8	22	14.6
ENSMUSG00000000125_Wnt3	10.6225	2.39871e-79	1	0	0	0	0	0.2	710	563	463	586	338	532
ENSMUSG00000000126_Wnt9a	2.29522	0.208122	0	0	0	7	11	3.6	4	8	1	61	17	18.2
ENSMUSG00000000127_Fer	-0.492996	0.0167722	898	645	725	837	916	804.2	470	541	694	559	791	611
ENSMUSG00000000131_Xpo6	0.34788	0.22147	400	364	556	429	601	470	540	599	813	684	555	638.2
ENSMUSG00000000134_Tfe3	-0.334393	0.61178	351	169	204	310	441	295	88	219	267	369	302	249
ENSMUSG00000000142_Axin2	-1.10044	0.00357604	138	73	102	168	181	132.4	46	70	58	75	73	64.4
ENSMUSG00000000148_Brat1	0.104637	1	63	128	46	262	213	142.4	110	107	107	246	224	158.8
ENSMUSG00000000149_Gna12	-0.552112	0.323907	252	149	147	260	200	201.6	146	148	63	115	254	145.2
ENSMUSG00000000154_Slc22a18	-0.116091	0.975953	102	63	56	96	106	84.6	63	41	74	112	129	83.8
ENSMUSG00000000157_Itgb2l	-1.7094	0.628527	8	0	2	0	8	3.6	4	1	0	0	0	1
ENSMUSG00000000159_Igsf5	-2.7573	1.12946e-07	233	187	269	221	215	225	28	38	8	20	85	35.8
ENSMUSG00000000167_Pih1d2	0.488554	0.410046	84	59	44	49	89	65	84	90	122	94	98	97.6
ENSMUSG00000000168_Dlat	-0.173176	0.46268	1406	1482	1592	2081	2209	1754	1413	1519	1551	2025	1743	1650.2
ENSMUSG00000000171_Sdhd	-0.436554	0.00357604	3085	2372	2875	3942	3609	3176.6	2549	2110	2679	2509	2532	2475.8
ENSMUSG00000000184_Ccnd2	0.791286	8.1157e-10	10322	8247	10171	11440	11860	10408	19211	18827	19033	21514	17022	19121.4
ENSMUSG00000000194_Gpr107	0.250197	0.367312	487	423	431	745	610	539.2	485	619	734	757	797	678.4
ENSMUSG00000000197_Nalcn	3.78923	5.48366e-12	3	16	8	24	16	13.4	62	267	255	239	159	196.4
ENSMUSG00000000202_Btbd17	-2.89774	0.142469	3	2	0	14	16	7	1	0	0	0	3	0.8
ENSMUSG00000000214_Th	4.16226	0.00412088	0	5	0	0	0	1	50	8	29	24	3	22.8
ENSMUSG00000000216_Scnn1g	-0.946082	0.000264019	1071	1257	1233	1467	1208	1247.2	308	635	683	1065	849	708
ENSMUSG00000000223_Drp2	1.61732	0.554255	21	0	0	0	3	4.8	21	3	31	0	27	16.4
ENSMUSG00000000244_Tspan32	-3.05076	0.758856	0	0	0	5	0	1	0	0	0	0	0	0
ENSMUSG00000000247_Lhx2	0.572893	1	3	0	0	0	0	0.6	0	5	0	0	0	1
ENSMUSG00000000248_Clec2g	1.56949	0.69649	0	0	0	6	1	1.4	2	0	18	0	1	4.2
ENSMUSG00000000253_Gmpr	0.29271	0.65811	106	122	213	223	154	163.6	154	139	225	347	217	216.4
ENSMUSG00000000263_Glra1	1.1554	0.743811	0	1	2	0	6	1.8	4	3	13	1	0	4.2
ENSMUSG00000000266_Mid2	0.882781	0.523755	36	6	80	28	6	31.2	38	44	81	149	14	65.2
ENSMUSG00000000275_Trim25	-0.24855	0.810322	73	48	49	118	63	70.2	61	64	67	67	49	61.6
ENSMUSG00000000276_Dgke	0.320394	0.638112	128	188	111	289	213	185.8	236	247	112	289	335	243.8
ENSMUSG00000000278_Scpep1	-1.05701	1.12976e-13	2322	2103	2808	3062	3306	2720.2	1435	1216	1542	1261	1445	1379.8
ENSMUSG00000000282_Mnt	0.365253	0.717626	65	43	29	95	39	54.2	100	45	51	76	95	73.4
ENSMUSG00000000290_Itgb2	0.613282	0.943041	4	0	0	10	0	2.8	7	6	0	1	7	4.2
ENSMUSG00000000295_Hddc2	-0.0964988	0.789119	1162	952	1289	1490	1456	1269.8	1248	1174	1274	1262	1320	1255.6
ENSMUSG00000000296_Tpd52l1	-0.811674	4.38464e-05	1224	913	1144	1724	1666	1334.2	470	666	964	962	964	805.2
ENSMUSG00000000301_Pemt	-0.409641	0.67197	37	45	21	70	51	44.8	24	41	27	55	31	35.6
ENSMUSG00000000303_Cdh1	-0.138982	0.774273	2459	2217	2357	4859	4090	3196.4	2102	2943	2259	4056	3821	3036.2
ENSMUSG00000000305_Cdh4	-0.29917	0.73982	158	72	78	218	197	144.6	100	147	142	147	66	120.4
ENSMUSG00000000308_Ckmt1	0.315332	0.858285	22	15	49	47	34	33.4	20	24	72	30	75	44.2
ENSMUSG00000000317_Bcl6b	-2.90579	0.358735	6	0	0	19	1	5.2	0	0	0	3	0	0.6
ENSMUSG00000000318_Clec10a	3.15972	0.472975	0	0	0	0	0	0	3	0	1	1	0	1
ENSMUSG00000000320_Alox12	4.36834	1.93158e-22	22	24	43	24	3	23.2	343	472	710	593	572	538
ENSMUSG00000000325_Arvcf	-0.0947559	1	153	103	104	385	406	230.2	137	203	200	301	251	218.4
ENSMUSG00000000326_Comt	0.122948	0.828318	445	411	433	658	605	510.4	384	605	497	764	703	590.6
ENSMUSG00000000339_Rtca	-0.264915	0.257866	634	566	628	891	925	728.8	546	686	568	658	731	637.8
ENSMUSG00000000340_Dbt	0.49059	0.0830552	472	313	372	379	647	436.6	539	606	843	519	728	647
ENSMUSG00000000346_Dazap2	-0.091867	0.801032	9537	8880	9617	10614	10313	9792.2	9134	9541	11850	9203	9339	9813.4
ENSMUSG00000000355_Mcts1	-0.0461949	0.99255	408	426	441	580	576	486.2	422	490	481	565	543	500.2
ENSMUSG00000000359_Rem1	-0.677059	0.899769	0	3	0	35	19	11.4	9	0	10	15	0	6.8
ENSMUSG00000000365_Rnf17	0.350153	0.774371	83	57	58	37	63	59.6	26	45	115	110	129	85
ENSMUSG00000000374_Trappc10	-0.0691541	1	157	127	162	118	156	144	146	181	115	141	153	147.2
ENSMUSG00000000378_Ccm2	0.123969	0.857807	357	389	345	336	584	402.2	431	373	530	451	555	468
ENSMUSG00000000381_Wap	1.39219	1	0	0	0	0	0	0	0	1	0	0	0	0.2
ENSMUSG00000000384_Tbrg4	-0.450497	0.0486325	581	438	496	847	841	640.6	544	420	442	507	527	488
ENSMUSG00000000385_Tmprss2	0.766051	0.00110468	542	529	460	441	551	504.6	699	611	945	1331	1127	942.6
ENSMUSG00000000386_Mx1	4.90366	0.187904	0	0	0	0	0	0	13	0	0	5	0	3.6
ENSMUSG00000000392_Fap	7.86923	0.000237222	0	0	0	0	0	0	0	30	0	67	59	31.2
ENSMUSG00000000399_Ndufa9	-0.102093	0.746348	2415	2157	2555	3270	2991	2677.6	2622	2564	2802	2546	2637	2634.2
ENSMUSG00000000402_Egfl6	0.232582	0.556276	328	315	262	320	394	323.8	371	485	364	419	385	404.8
ENSMUSG00000000409_Lck	-0.541468	0.0927645	265	263	346	335	347	311.2	265	172	189	208	305	227.8
ENSMUSG00000000416_Cttnbp2	1.84082	2.1622e-07	94	108	89	41	117	89.8	276	309	511	379	290	353
ENSMUSG00000000420_Galnt1	-0.499968	0.08303	405	406	476	715	620	524.4	345	386	492	476	248	389.4
ENSMUSG00000000435_Myf5	4.14009	0.525229	0	0	0	0	0	0	0	10	0	0	0	2
ENSMUSG00000000439_Mkrn2	0.163652	0.613794	428	399	455	522	544	469.6	531	526	580	564	594	559
ENSMUSG00000000440_Pparg	-2.0992	0.224122	87	17	54	14	17	37.8	0	15	0	0	34	9.8
ENSMUSG00000000441_Raf1	0.313276	0.204463	814	1096	969	1616	1758	1250.6	1702	1320	1361	2020	1746	1629.8
ENSMUSG00000000486_Septin1	0.0606432	1	38	27	47	42	62	43.2	56	32	32	75	44	47.8
ENSMUSG00000000489_Pdgfb	0.857319	0.61892	18	14	7	5	23	13.4	25	26	0	57	25	26.6
ENSMUSG00000000530_Acvrl1	-0.593169	0.92088	0	11	8	23	4	9.2	20	5	0	1	4	6
ENSMUSG00000000531_Grasp	1.64612	0.177554	1	3	0	4	4	2.4	9	9	9	6	7	8
ENSMUSG00000000532_Acvr1b	0.210763	0.858285	100	46	122	204	163	127	108	132	103	230	191	152.8
ENSMUSG00000000538_Tom1l2	0.519989	0.540488	68	28	36	115	44	58.2	37	79	84	99	139	87.6
ENSMUSG00000000544_Gpa33	0.902684	0.190908	47	36	16	48	24	34.2	59	31	82	60	115	69.4
ENSMUSG00000000552_Zfp385a	1.41067	0.00393158	25	17	33	27	46	29.6	41	83	72	131	94	84.2
ENSMUSG00000000555_Itga5	-0.854309	0.266238	79	32	75	219	217	124.4	30	42	105	123	50	70
ENSMUSG00000000560_Gabra2	-2.61064	0.00144423	111	56	93	88	208	111.2	34	8	0	10	41	18.6
ENSMUSG00000000561_Wdr77	-0.512646	0.000618558	1536	1403	1699	2188	2162	1797.6	1256	1229	1500	1339	1318	1328.4
ENSMUSG00000000563_Atp5pb	-0.291842	0.0691494	4641	4131	4177	5516	5720	4837	4228	3926	4222	4045	4486	4181.4
ENSMUSG00000000567_Sox9	-0.71011	0.000191484	3506	3141	4640	7748	7208	5248.6	3007	2592	3115	4230	3719	3332.6
ENSMUSG00000000568_Hnrnpd	-0.34685	0.148337	600	669	824	691	866	730	596	670	657	581	555	611.8
ENSMUSG00000000579_Dynlt1c	-0.0864153	1	81	56	128	91	97	90.6	88	84	98	95	90	91
ENSMUSG00000000581_C1d	0.407936	0.0140325	2386	2261	2733	2628	2878	2577.2	3412	3529	4405	3387	3517	3650
ENSMUSG00000000594_Gm2a	-0.298397	0.148144	1799	1503	1880	2261	2323	1953.2	1142	1871	1514	1990	1926	1688.6
ENSMUSG00000000600_Krit1	0.405611	0.0447765	1170	1180	1006	1011	1528	1179	1524	1277	1978	1942	1695	1683.2
ENSMUSG00000000605_Clcn4	0.740761	9.44197e-06	1057	637	770	852	859	835	1405	1446	1398	1548	1668	1493
ENSMUSG00000000627_Sema4f	-0.620934	0.836325	8	4	25	34	4	15	26	7	0	8	8	9.8
ENSMUSG00000000628_Hk2	-0.960456	0.000494336	614	485	733	668	637	627.4	398	239	528	295	257	343.4
ENSMUSG00000000631_Myo18a	-0.71322	0.00242323	476	392	505	712	870	591	371	327	299	392	490	375.8
ENSMUSG00000000632_Sez6	0.342122	1	0	1	1	0	0	0.4	0	1	1	0	1	0.6
ENSMUSG00000000673_Haao	-3.05209	0.758834	0	0	0	0	5	1	0	0	0	0	0	0
ENSMUSG00000000682_Cd52	1.69841	0.769807	6	0	0	0	0	1.2	0	7	16	0	0	4.6
ENSMUSG00000000686_Abhd15	1.08048	0.879875	2	0	0	0	2	0.8	6	2	0	0	1	1.8
ENSMUSG00000000690_Hoxb6	-0.423362	0.123054	642	606	630	1177	1324	875.8	599	567	553	983	703	681
ENSMUSG00000000693_Loxl3	-0.317026	0.872146	41	28	66	78	123	67.2	96	23	14	86	57	55.2
ENSMUSG00000000706_Btn1a1	6.49404	0.00730534	0	0	0	0	0	0	12	0	37	0	8	11.4
ENSMUSG00000000708_Kat2b	0.844488	0.0940155	88	63	49	37	84	64.2	114	164	125	94	120	123.4
ENSMUSG00000000711_Rab5b	0.030487	1	458	322	498	816	842	587.2	444	476	503	955	765	628.6
ENSMUSG00000000724_Cryba1	-1.34528	1	0	0	0	1	0	0.2	0	0	0	0	0	0
ENSMUSG00000000730_Dnmt3l	1.39819	1	0	0	0	0	0	0	1	0	0	0	0	0.2
ENSMUSG00000000731_Aire	-1.72919	0.00133144	76	130	166	167	112	130.2	72	13	34	29	61	41.8
ENSMUSG00000000732_Icosl	-0.3526	0.640424	108	129	120	258	244	171.8	72	93	171	124	244	140.8
ENSMUSG00000000738_Spg7	-0.088937	0.984602	186	232	244	147	173	196.4	247	153	247	177	186	202
ENSMUSG00000000739_Sult5a1	4.16656	3.38615e-08	0	0	5	11	3	3.8	40	94	44	96	85	71.8
ENSMUSG00000000740_Rpl13	-0.231976	0.228599	7020	5809	6968	10905	10082	8156.8	6603	6449	6603	8489	8330	7294.8
ENSMUSG00000000743_Chmp1a	0.251336	0.191567	1521	1206	1434	2072	1973	1641.2	1637	2109	2103	2185	2258	2058.4
ENSMUSG00000000751_Rpa1	-0.997477	1.51421e-14	5682	5165	5732	7428	6758	6153	2688	3451	2970	3782	3504	3279
ENSMUSG00000000753_Serpinf1	-0.789118	1.07757e-05	1658	1666	1379	1708	1582	1598.6	1135	847	953	841	1184	992
ENSMUSG00000000759_Tubgcp3	-0.192105	0.620358	446	723	711	1153	1050	816.6	672	670	768	863	777	750
ENSMUSG00000000766_Oprm1	-6.77579	0.0049494	16	3	0	52	0	14.2	0	0	0	0	0	0
ENSMUSG00000000776_Polr3d	-0.246295	0.584054	500	310	412	507	531	452	426	298	257	512	535	405.6
ENSMUSG00000000782_Tcf7	-1.8282	1.00775e-11	358	243	415	512	467	399	132	75	95	138	152	118.4
ENSMUSG00000000787_Ddx3x	-0.188257	0.516638	3145	2366	3118	2661	3749	3007.8	2888	3170	2994	2327	2589	2793.6
ENSMUSG00000000792_Slc5a5	-0.736681	0.997497	0	0	0	12	0	2.4	0	0	0	7	0	1.4
ENSMUSG00000000794_Kcnn3	0.992667	0.511935	20	20	2	5	5	10.4	23	44	5	20	24	23.2
ENSMUSG00000000804_Usp32	0.592974	0.0129846	240	226	266	261	297	258	433	378	354	474	441	416
ENSMUSG00000000805_Car4	-1.81768	0.627457	0	0	8	52	0	12	0	3	0	0	13	3.2
ENSMUSG00000000811_Txnrd3	-0.159092	0.912254	140	113	105	320	316	198.8	162	169	192	123	255	180.2
ENSMUSG00000000823_Zfp512b	0.951311	9.25604e-08	727	613	575	580	748	648.6	1219	1589	1397	1307	1192	1340.8
ENSMUSG00000000826_Dnajc5	-0.2272	0.314337	1452	1001	1170	1895	1734	1450.4	1166	1160	1163	1588	1451	1305.6
ENSMUSG00000000827_Tpd52l2	0.101829	0.753376	2178	1684	1768	2281	2168	2015.8	2214	2218	2277	2686	2134	2305.8
ENSMUSG00000000838_Fmr1	0.229952	0.59233	735	678	867	647	847	754.8	861	966	1405	849	666	949.4
ENSMUSG00000000861_Bcl11a	1.42605	5.32411e-12	231	169	317	467	405	317.8	810	838	915	1013	855	886.2
ENSMUSG00000000869_Il4	1.37823	0.0885214	12	3	5	9	8	7.4	26	19	16	27	14	20.4
ENSMUSG00000000876_Pxmp4	1.01857	1.26847e-05	237	156	158	218	201	194	331	395	421	467	491	421
ENSMUSG00000000881_Dlg3	0.498426	0.485489	50	19	36	35	56	39.2	62	51	46	67	66	58.4
ENSMUSG00000000884_Gnb1l	-0.207761	0.654689	344	273	228	308	318	294.2	260	273	235	314	282	272.8
ENSMUSG00000000901_Mmp11	1.79305	1.21542e-06	172	96	51	333	261	182.6	471	486	606	927	756	649.2
ENSMUSG00000000902_Smarcb1	-0.250966	0.134149	3065	2701	2906	3843	3719	3246.8	2814	2615	2672	3215	3166	2896.4
ENSMUSG00000000903_Vpreb3	0.870187	0.758493	1	3	0	11	4	3.8	13	3	0	6	13	7
ENSMUSG00000000915_Hip1r	0.678987	0.199657	67	58	86	199	92	100.4	114	142	123	294	170	168.6
ENSMUSG00000000916_Nsun5	-0.561964	0.0559515	326	336	493	549	512	443.2	317	352	197	372	345	316.6
ENSMUSG00000000934_Top1mt	-0.498762	0.206403	156	199	157	224	254	198	120	127	134	147	219	149.4
ENSMUSG00000000938_Hoxa10	-0.819052	0.635072	33	13	6	283	9	68.8	35	47	31	37	35	37
ENSMUSG00000000942_Hoxa4	4.72305	4.91956e-07	0	0	0	8	0	1.6	49	41	54	56	26	45.2
ENSMUSG00000000948_Gm38393	2.70106	0.00973377	0	1	0	4	4	1.8	11	10	7	15	20	12.6
ENSMUSG00000000957_Mmp14	0.0411141	1	284	304	312	527	566	398.6	268	270	424	555	655	434.4
ENSMUSG00000000958_Slc7a7	0.410102	0.855516	34	32	2	68	34	34	40	43	9	85	60	47.4
ENSMUSG00000000959_Oxa1l	0.217754	0.513547	467	413	617	824	759	616	779	531	778	750	918	751.2
ENSMUSG00000000976_Heatr6	0.262165	0.209406	786	790	782	938	949	849	1070	1130	1111	1050	1050	1082.2
ENSMUSG00000000982_Ccl3	4.13599	0.327816	0	0	0	1	0	0.2	0	26	0	0	0	5.2
ENSMUSG00000000983_Wfdc18	3.60011	0.474547	0	0	0	0	0	0	0	5	0	2	0	1.4
ENSMUSG00000001016_Ilf2	-0.392825	0.00733138	4350	3842	3813	5441	5130	4515.2	3694	3449	3496	3624	3922	3637
ENSMUSG00000001017_Chtop	-0.107804	0.692205	3252	3193	3356	4302	4520	3724.6	3396	3343	3788	4308	3513	3669.6
ENSMUSG00000001018_Snapin	0.895058	1.27047e-10	1104	1201	1132	1247	1366	1210	2323	2353	2425	2598	2349	2409.6
ENSMUSG00000001020_S100a4	4.47347	0.0789396	0	0	0	0	0	0	0	2	5	5	2	2.8
ENSMUSG00000001021_S100a3	2.62866	0.0988857	0	0	1	3	0	0.8	4	2	12	6	5	5.8
ENSMUSG00000001025_S100a6	-1.23757	3.83183e-08	551	462	852	1016	972	770.6	232	326	341	370	448	343.4
ENSMUSG00000001027_Scn4a	-5.29867	0.074609	11	9	0	1	0	4.2	0	0	0	0	0	0
ENSMUSG00000001029_Icam2	-2.20231	1.40124e-05	45	71	107	101	109	86.6	27	8	17	16	31	19.8
ENSMUSG00000001034_Mapk7	-0.638399	0.287725	206	173	134	472	454	287.8	68	199	117	296	276	191.2
ENSMUSG00000001036_Epn2	0.26779	0.613762	173	217	208	332	511	288.2	333	412	339	408	294	357.2
ENSMUSG00000001039_B9d1	-0.284233	0.423682	357	264	254	386	395	331.2	301	253	325	291	265	287
ENSMUSG00000001052_Sec24b	0.136041	0.746338	481	370	472	545	634	500.4	615	553	496	690	550	580.8
ENSMUSG00000001053_N4bp3	-1.16244	0.164635	17	37	92	110	106	72.4	5	34	32	46	52	33.8
ENSMUSG00000001054_Rmnd5b	0.504869	0.0316136	327	245	382	436	482	374.4	490	493	553	545	718	559.8
ENSMUSG00000001056_Nhp2	-0.551609	0.000213465	1988	1757	1949	2398	2736	2165.6	1411	1643	1416	1544	1789	1560.6
ENSMUSG00000001062_Vps9d1	-0.0892096	1	45	46	47	100	131	73.8	46	48	19	109	140	72.4
ENSMUSG00000001065_Zfp276	-0.208791	0.907753	53	59	65	109	79	73	34	76	114	31	75	66
ENSMUSG00000001076_C1ql4	-2.4371	0.850066	0	0	0	0	3	0.6	0	0	0	0	0	0
ENSMUSG00000001082_Mfsd10	-0.345049	0.332023	322	239	353	511	581	401.2	377	290	265	364	339	327
ENSMUSG00000001089_Luzp1	0.143947	0.627446	1530	1435	1479	1456	2124	1604.8	1809	1498	1897	2234	2059	1899.4
ENSMUSG00000001095_Slc13a2	-3.05076	0.758856	0	0	0	5	0	1	0	0	0	0	0	0
ENSMUSG00000001098_Kctd10	-0.0588428	0.994396	306	287	358	589	549	417.8	319	341	516	500	425	420.2
ENSMUSG00000001100_Poldip2	0.126956	0.719874	1023	860	900	1670	1357	1162	1186	1119	1280	1435	1641	1332.2
ENSMUSG00000001105_Ift20	0.207219	0.426188	630	620	583	714	877	684.8	813	815	843	770	947	837.6
ENSMUSG00000001119_Col6a1	-3.30589	0.280034	0	12	0	35	0	9.4	0	4	0	0	0	0.8
ENSMUSG00000001120_Pcbp3	-1.00886	0.00129452	504	225	337	535	631	446.4	237	147	169	354	258	233
ENSMUSG00000001123_Lgals9	1.47338	0.527132	0	0	2	25	0	5.4	11	13	1	14	34	14.6
ENSMUSG00000001127_Araf	0.559924	0.000235694	1303	1219	1331	1399	1595	1369.4	1620	2083	2321	2520	2295	2167.8
ENSMUSG00000001128_Cfp	0.654194	0.591153	19	9	4	23	22	15.4	47	18	22	23	13	24.6
ENSMUSG00000001131_Timp1	0.452171	0.758834	16	44	7	31	24	24.4	22	29	20	61	53	37
ENSMUSG00000001134_Uxt	-0.233013	0.726025	161	138	179	230	143	170.2	161	147	107	199	159	154.6
ENSMUSG00000001138_Cnnm3	-0.194298	0.912763	89	61	61	92	122	85	71	91	28	75	124	77.8
ENSMUSG00000001143_Lman2l	0.291267	0.337172	450	454	510	1009	752	635	615	703	764	1019	968	813.8
ENSMUSG00000001150_Mcm3ap	-0.00457883	1	174	202	156	354	292	235.6	201	320	218	200	277	243.2
ENSMUSG00000001151_Pcnt	-0.304471	0.293936	679	539	573	1246	757	758.8	519	691	575	700	724	641.8
ENSMUSG00000001155_Ftcd	-0.951307	0.931767	2	2	3	0	0	1.4	1	0	0	3	0	0.8
ENSMUSG00000001156_Mxd1	0.87849	0.00295896	220	135	239	214	157	193	400	316	491	345	349	380.2
ENSMUSG00000001157_Gmcl1	0.0172791	1	232	202	192	228	259	222.6	206	273	300	202	215	239.2
ENSMUSG00000001158_Snrnp27	0.118005	0.727971	1185	1189	1208	1402	1376	1272	1467	1359	1696	1332	1503	1471.4
ENSMUSG00000001166_Oas1c	0.897036	0.412489	18	7	30	17	23	19	7	56	24	82	23	38.4
ENSMUSG00000001173_Ocrl	0.648561	0.0164737	268	179	293	260	282	256.4	311	371	564	460	450	431.2
ENSMUSG00000001175_Calm1	-0.547064	0.00047191	19781	19080	19287	19620	20355	19624.6	14225	14767	16232	12668	14049	14388.2
ENSMUSG00000001211_Agpat3	-0.159865	0.853694	136	141	194	165	199	167	134	151	132	192	193	160.4
ENSMUSG00000001225_Slc26a3	1.3331	1	0	0	0	0	0	0	0	0	0	0	1	0.2
ENSMUSG00000001227_Sema6b	1.95663	0.72357	0	3	0	0	0	0.6	0	2	13	1	0	3.2
ENSMUSG00000001228_Uhrf1	-1.58156	7.18198e-14	2630	2019	2492	5238	4217	3319.2	1006	1081	741	1581	1348	1151.4
ENSMUSG00000001229_Dpp9	-0.704338	0.189989	119	145	219	481	355	263.8	70	125	187	283	177	168.4
ENSMUSG00000001240_Ramp2	-2.79634	1.42067e-06	64	19	39	87	59	53.6	8	10	6	7	8	7.8
ENSMUSG00000001247_Lsr	-0.364803	0.473533	406	392	328	986	994	621.2	419	426	289	697	646	495.4
ENSMUSG00000001248_Gramd1a	0.139882	0.949354	121	85	74	307	242	165.8	103	154	146	274	261	187.6
ENSMUSG00000001249_Hpn	-0.552625	0.248908	289	132	202	422	355	280	182	173	95	270	272	198.4
ENSMUSG00000001260_Gabrg1	-2.52045	0.379814	0	20	0	67	77	32.8	0	0	0	0	28	5.6
ENSMUSG00000001270_Ckb	0.0837148	1	188	211	113	202	151	173	273	144	118	227	227	197.8
ENSMUSG00000001280_Sp1	0.0669884	0.969062	472	411	818	672	892	653	769	502	796	831	716	722.8
ENSMUSG00000001281_Itgb7	3.93944	0.00162074	6	0	10	0	0	3.2	95	18	93	73	6	57
ENSMUSG00000001285_Myg1	-0.392322	0.0208021	1089	1052	1057	1483	1395	1215.2	890	928	1135	959	988	980
ENSMUSG00000001288_Rarg	0.330266	0.878997	33	27	45	142	146	78.6	29	48	35	211	187	102
ENSMUSG00000001289_Pfdn5	0.0259338	1	1995	1764	1861	2415	2356	2078.2	2366	2117	2082	2356	2289	2242
ENSMUSG00000001300_Efnb2	-0.338258	0.0533438	1350	1188	1328	1327	1545	1347.6	1045	1028	1244	1236	1160	1142.6
ENSMUSG00000001305_Rrp15	-0.560313	0.000364202	1714	1478	1431	1749	1561	1586.6	1103	1169	1136	1199	1156	1152.6
ENSMUSG00000001313_Rnd2	0.0720869	1	142	117	102	132	196	137.8	188	157	146	162	107	152
ENSMUSG00000001323_Srr	0.777569	0.0177528	166	117	107	130	125	129	204	265	278	232	207	237.2
ENSMUSG00000001333_Sync	0.704983	0.861159	1	2	2	2	7	2.8	0	11	2	9	2	4.8
ENSMUSG00000001334_Fndc5	3.29195	4.03326e-06	0	8	4	6	2	4	41	41	46	58	33	43.8
ENSMUSG00000001348_Acp5	0.858539	0.153237	55	47	36	53	45	47.2	54	87	44	182	103	94
ENSMUSG00000001349_Cnn1	1.90369	0.197705	12	1	0	1	11	5	37	27	16	2	13	19
ENSMUSG00000001366_Fbxo9	0.413915	0.274328	153	193	191	340	392	253.8	266	316	324	453	406	353
ENSMUSG00000001376_Vps50	-0.184229	0.597537	805	800	783	745	815	789.6	755	801	562	894	737	749.8
ENSMUSG00000001380_Hars	-0.241724	0.275467	1228	1266	1201	1543	1511	1349.8	1100	1330	958	1335	1357	1216
ENSMUSG00000001383_Zmat2	-0.076507	0.879875	876	848	1032	1302	1347	1081	1036	1140	1047	1035	1125	1076.6
ENSMUSG00000001403_Ube2c	-1.25951	0	2969	2890	3497	4808	3400	3512.8	1529	1473	1361	1605	1804	1554.4
ENSMUSG00000001415_Smg5	0.0963232	0.928888	380	237	249	542	467	375	323	374	476	516	407	419.2
ENSMUSG00000001416_Cct3	-0.537945	4.39258e-05	6263	5397	6125	8127	7985	6779.4	4926	4663	4486	5513	5089	4935.4
ENSMUSG00000001418_Glmp	0.385942	0.0183275	1309	1100	1123	1808	1689	1405.8	1868	1617	1869	2234	2104	1938.4
ENSMUSG00000001419_Mef2d	0.280574	0.801798	48	65	29	59	72	54.6	45	77	50	86	98	71.2
ENSMUSG00000001420_Tmem79	2.06683	1.90518e-10	58	55	50	98	72	66.6	145	286	374	403	279	297.4
ENSMUSG00000001424_Snd1	-0.442054	0.0268992	1861	1611	1619	3298	3022	2282.2	1299	1523	1740	2242	1987	1758.2
ENSMUSG00000001435_Col18a1	0.558557	0.0141365	470	382	453	805	720	566	693	865	641	1133	1034	873.2
ENSMUSG00000001436_Slc19a1	-0.583064	0.0655084	340	254	200	402	368	312.8	175	238	199	201	286	219.8
ENSMUSG00000001440_Kpnb1	-0.666386	6.60442e-05	3599	3201	3797	4238	4175	3802	2373	2664	3356	2105	2188	2537.2
ENSMUSG00000001441_Npepps	0.265063	0.197277	961	773	952	1159	1236	1016.2	1042	1146	1595	1360	1335	1295.6
ENSMUSG00000001445_Mrpl10	-0.412038	0.0916679	717	716	852	1169	1148	920.4	693	741	458	869	880	728.2
ENSMUSG00000001467_Cyp51	-0.523723	0.000886483	1912	1583	1832	2456	2581	2072.8	1224	1392	1390	1678	1954	1527.6
ENSMUSG00000001472_Tcf25	-0.0873902	0.878997	1615	1184	1592	2458	2330	1835.8	1617	1595	1387	2344	2128	1814.2
ENSMUSG00000001473_Tubb6	-1.05581	0.0338456	141	169	120	249	90	153.8	77	82	70	132	37	79.6
ENSMUSG00000001482_Def8	-0.454715	0.4218	144	168	148	367	332	231.8	127	171	91	241	248	175.6
ENSMUSG00000001493_Meox1	3.28726	0.000587338	18	0	13	29	0	12	268	84	96	77	70	119
ENSMUSG00000001494_Sost	-2.77593	0.762241	0	0	0	4	0	0.8	0	0	0	0	0	0
ENSMUSG00000001496_Nkx2-1	-3.05076	0.758856	0	0	0	5	0	1	0	0	0	0	0	0
ENSMUSG00000001497_Pax9	-0.224033	1	2	14	1	0	0	3.4	12	0	4	0	1	3.4
ENSMUSG00000001504_Irx2	4.28123	1.26115e-05	0	0	5	4	0	1.8	42	50	10	33	60	39
ENSMUSG00000001506_Col1a1	-2.5325	0.0630999	40	31	0	263	18	70.4	1	25	14	6	12	11.6
ENSMUSG00000001507_Itga3	0.0154654	1	329	292	240	550	597	401.6	260	374	247	767	493	428.2
ENSMUSG00000001508_Sgca	-3.02099	0.776027	0	0	4	0	0	0.8	0	0	0	0	0	0
ENSMUSG00000001510_Dlx3	4.73205	1.82595e-13	0	7	12	6	1	5.2	116	150	91	257	172	157.2
ENSMUSG00000001517_Foxm1	-1.17063	0.00208925	154	135	175	247	219	186	35	96	78	114	116	87.8
ENSMUSG00000001518_Itfg2	-0.00278801	1	371	313	366	433	550	406.6	439	412	440	423	420	426.8
ENSMUSG00000001520_Nrip2	-0.314094	0.787889	55	43	44	101	96	67.8	72	29	33	99	51	56.8
ENSMUSG00000001521_Tulp3	-0.210129	0.712489	230	176	220	364	262	250.4	264	197	171	266	237	227
ENSMUSG00000001524_Gtf2h4	-0.404699	0.247732	288	236	352	519	598	398.6	334	278	242	341	361	311.2
ENSMUSG00000001525_Tubb5	-0.954393	0	27575	24333	27754	38297	34428	30477.4	16755	14533	17336	17336	17113	16614.6
ENSMUSG00000001542_Ell2	0.997912	0.000478227	203	98	193	159	185	167.6	345	349	431	332	321	355.6
ENSMUSG00000001552_Jup	1.24453	1.47702e-13	1217	804	928	1815	1614	1275.6	2208	2985	3038	3872	3725	3165.6
ENSMUSG00000001555_Fkbp10	-0.264307	0.75087	233	165	249	530	328	301	171	273	115	445	306	262
ENSMUSG00000001558_Klhl10	1.12244	0.461975	7	0	7	18	8	8	5	26	15	39	5	18
ENSMUSG00000001569_Nom1	-0.199032	0.480959	831	508	746	809	975	773.8	620	672	655	837	791	715
ENSMUSG00000001576_Ergic1	-0.286829	0.113896	3489	3038	2926	4331	4345	3625.8	2894	3000	2596	3361	3885	3147.2
ENSMUSG00000001583_Tnk1	-0.663802	0.413356	27	62	35	128	87	67.8	42	48	32	28	68	43.6
ENSMUSG00000001588_Acap1	0.409153	1	0	0	6	2	3	2.2	0	2	7	6	1	3.2
ENSMUSG00000001604_Tcea3	1.0132	0.184209	90	54	16	45	13	43.6	68	104	128	110	80	98
ENSMUSG00000001622_Csn3	-1.44464	1	1	0	0	0	0	0.2	0	0	0	0	0	0
ENSMUSG00000001627_Ifrd1	0.452736	0.131744	326	497	283	426	464	399.2	534	430	612	631	746	590.6
ENSMUSG00000001630_Stk38l	0.00263726	1	1253	1079	1377	1173	1074	1191.2	1092	1236	1469	1266	1398	1292.2
ENSMUSG00000001632_Brpf1	-0.551174	0.26679	189	141	146	210	375	212.2	85	142	116	258	163	152.8
ENSMUSG00000001642_Akr1b3	-0.555917	0.0194666	1264	1114	926	1559	1602	1293	740	831	681	939	1478	933.8
ENSMUSG00000001655_Hoxc13	5.15026	0.0259608	0	0	0	0	0	0	2	8	7	5	0	4.4
ENSMUSG00000001656_Hoxc11	3.65854	0.644368	0	0	0	0	0	0	0	7	0	0	0	1.4
ENSMUSG00000001657_Hoxc8	-0.362349	1	0	0	0	9	0	1.8	1	5	0	0	0	1.2
ENSMUSG00000001661_Hoxc6	-1.34721	0.878997	3	0	0	9	0	2.4	0	4	0	0	0	0.8
ENSMUSG00000001663_Gstt1	-0.272215	0.447485	388	419	462	599	545	482.6	509	286	399	402	519	423
ENSMUSG00000001665_Gstt3	-0.187471	0.457529	937	691	765	1057	981	886.2	728	763	929	880	830	826
ENSMUSG00000001666_Ddt	-0.485794	0.0702551	346	285	332	334	404	340.2	255	254	245	243	296	258.6
ENSMUSG00000001672_Marveld3	0.360024	0.48046	134	177	229	265	393	239.6	191	338	284	498	309	324
ENSMUSG00000001674_Ddx18	-0.51061	0.00207254	1186	882	1118	1378	1194	1151.6	767	845	746	973	973	860.8
ENSMUSG00000001687_Ubl3	-0.2647	0.35364	722	455	733	659	864	686.6	512	555	711	741	525	608.8
ENSMUSG00000001700_Gramd3	0.254794	0.30641	554	629	653	749	1035	724	952	760	884	946	1018	912
ENSMUSG00000001707_Eef1e1	-0.496096	0.00208364	1179	1198	1260	1601	1424	1332.4	1074	964	947	1103	928	1003.2
ENSMUSG00000001729_Akt1	-0.0663462	0.981899	361	305	355	585	576	436.4	360	438	284	588	517	437.4
ENSMUSG00000001739_Cldn15	-2.11594	0.754559	0	0	5	0	1	1.2	0	1	0	0	0	0.2
ENSMUSG00000001741_Il16	-0.376887	1	2	0	0	0	9	2.2	4	0	0	1	3	1.6
ENSMUSG00000001750_Tcirg1	0.722345	0.175445	65	183	63	240	200	150.2	281	216	151	344	307	259.8
ENSMUSG00000001751_Naglu	-1.01079	0.0947606	59	35	93	217	148	110.4	70	34	45	55	71	55
ENSMUSG00000001755_Coasy	-0.552118	0.10914	472	353	313	551	555	448.8	243	274	200	558	362	327.4
ENSMUSG00000001761_Smo	-0.517131	0.277385	320	273	340	406	570	381.8	280	283	92	364	383	280.4
ENSMUSG00000001763_Tspan33	-2.95769	0.00538758	37	22	39	56	29	36.6	8	14	0	0	1	4.6
ENSMUSG00000001767_Crnkl1	-0.290974	0.105766	1232	1219	1273	1475	1741	1388	1070	1166	1133	1341	1326	1207.2
ENSMUSG00000001768_Rin2	0.413885	0.113192	536	632	578	865	1146	751.4	655	988	1244	1283	1109	1055.8
ENSMUSG00000001773_Folh1	5.4856	0.209421	0	0	0	0	0	0	26	0	0	0	0	5.2
ENSMUSG00000001774_Chordc1	-0.367877	0.0196099	2845	2670	3257	3207	3661	3128	2608	2395	2696	2768	2450	2583.4
ENSMUSG00000001783_Rtcb	-0.179976	0.374711	4282	3817	4665	5277	5296	4667.4	4087	4281	4820	4646	4041	4375
ENSMUSG00000001785_Pwp1	-0.520297	0.000851952	1521	1337	1590	1985	2163	1719.2	1313	1124	1276	1174	1422	1261.8
ENSMUSG00000001786_Fbxo7	-0.261527	0.278189	619	595	735	678	845	694.4	517	592	566	689	738	620.4
ENSMUSG00000001794_Capns1	0.933729	1.38506e-05	194	177	199	234	273	215.4	464	389	455	418	447	434.6
ENSMUSG00000001802_Lrp3	-0.0493097	1	12	37	21	14	5	17.8	16	10	25	36	13	20
ENSMUSG00000001823_Hoxd12	-4.40532	0.355135	0	0	0	14	0	2.8	0	0	0	0	0	0
ENSMUSG00000001827_Folr1	-0.735711	0.802693	5	12	1	22	14	10.8	5	1	0	11	17	6.8
ENSMUSG00000001829_Clpb	-0.724587	2.10479e-06	1144	1225	1108	1473	1324	1254.8	801	793	786	809	858	809.4
ENSMUSG00000001833_Septin7	0.0196785	1	7311	6309	7225	6883	8069	7159.4	7409	7947	8074	7779	7600	7761.8
ENSMUSG00000001844_Zdhhc4	-0.072361	0.949354	414	412	350	522	633	466.2	510	389	439	568	435	468.2
ENSMUSG00000001847_Rac1	0.177889	0.823159	324	197	292	272	356	288.2	436	372	419	220	257	340.8
ENSMUSG00000001855_Nup214	0.0652141	0.949354	465	367	412	623	579	489.2	451	531	627	645	446	540
ENSMUSG00000001864_Aif1l	-1.49365	0	956	1064	909	1595	1346	1174	421	478	378	435	478	438
ENSMUSG00000001870_Ltbp1	0.40171	0.129612	525	321	466	752	647	542.2	914	662	771	753	612	742.4
ENSMUSG00000001891_Ugp2	0.384084	0.0726841	701	730	628	954	1036	809.8	873	1045	1207	992	1476	1118.6
ENSMUSG00000001901_Kcnh6	3.00159	0.00741187	2	0	1	3	1	1.4	4	7	8	27	19	13
ENSMUSG00000001909_Trmt1	-0.263728	0.379716	491	397	578	764	651	576.2	505	428	449	494	649	505
ENSMUSG00000001910_Nacc1	-0.606314	0.245212	80	90	68	179	190	121.4	57	83	82	81	108	82.2
ENSMUSG00000001911_Nfix	-0.439803	0.484064	85	103	153	214	270	165	82	90	180	110	169	126.2
ENSMUSG00000001918_Slc1a5	-1.99259	4.27979e-11	738	857	771	1744	1627	1147.4	209	223	165	372	539	301.6
ENSMUSG00000001924_Uba1	-0.287287	0.134681	2499	2212	2483	4203	4061	3091.6	2370	2534	2470	3188	2672	2646.8
ENSMUSG00000001930_Vwf	0.879565	1	0	0	0	0	4	0.8	6	1	0	0	0	1.4
ENSMUSG00000001942_Siae	1.35942	8.77058e-10	233	156	141	182	243	191	482	440	547	542	602	522.6
ENSMUSG00000001943_Vsig2	-2.08809	0.548597	0	0	2	9	10	4.2	0	4	0	0	0	0.8
ENSMUSG00000001946_Esam	-2.16427	0.511935	0	14	1	45	0	12	0	1	12	0	0	2.6
ENSMUSG00000001948_Spa17	0.92367	0.0946101	42	17	47	69	27	40.4	86	76	90	79	70	80.2
ENSMUSG00000001962_Fam50a	0.162606	0.682118	391	325	415	535	471	427.4	528	395	567	583	461	506.8
ENSMUSG00000001964_Emd	-0.489457	0.0438948	1362	1385	1505	1242	1256	1350	1253	1116	1005	856	935	1033
ENSMUSG00000001983_Taco1	-0.34796	0.548112	100	128	154	118	187	137.4	94	114	87	150	135	116
ENSMUSG00000001985_Grik3	-1.36335	0.949354	0	3	0	0	0	0.6	0	1	0	0	0	0.2
ENSMUSG00000001986_Gria3	3.50353	3.5299e-156	199	148	191	241	199	195.6	2683	2072	2293	2604	2099	2350.2
ENSMUSG00000001988_Npas1	0.212763	1	0	1	0	0	3	0.8	0	0	3	2	0	1
ENSMUSG00000001995_Sipa1l2	-0.311451	0.773332	108	69	61	101	142	96.2	51	57	37	128	142	83
ENSMUSG00000001998_Ap4e1	0.335605	0.294067	399	336	262	305	470	354.4	406	401	478	557	562	480.8
ENSMUSG00000001999_Blvra	0.88833	2.54287e-05	316	337	318	466	325	352.4	570	734	867	724	582	695.4
ENSMUSG00000002006_Pdzd4	0.54508	0.827687	2	10	1	8	9	6	8	6	14	13	6	9.4
ENSMUSG00000002007_Srpk3	-0.771773	0.737794	18	20	9	33	26	21.2	0	0	19	12	36	13.4
ENSMUSG00000002010_Idh3g	-0.209456	0.348614	2098	1725	1827	2353	2212	2043	1672	1847	1486	2215	2215	1887
ENSMUSG00000002012_Pnck	0.449291	0.072317	327	287	339	484	613	410	578	462	535	674	680	585.8
ENSMUSG00000002014_Ssr4	0.164001	0.553126	813	890	883	1049	975	922	904	1040	1071	1240	1293	1109.6
ENSMUSG00000002015_Bcap31	-0.229979	0.209958	4047	3683	3791	4854	4554	4185.8	3542	4009	3999	3677	3712	3787.8
ENSMUSG00000002017_Fam98a	-0.100556	0.841949	630	527	634	877	703	674.2	497	658	597	795	801	669.6
ENSMUSG00000002020_Ltbp2	6.53968	7.3443e-09	4	0	0	0	0	0.8	6	37	169	171	101	96.8
ENSMUSG00000002028_Kmt2a	0.14898	0.744685	496	423	572	532	607	526	512	544	856	664	544	624
ENSMUSG00000002031_Ift46	0.3504	0.0810673	871	750	609	951	788	793.8	1046	1059	1068	1126	1100	1079.8
ENSMUSG00000002032_Tmem25	1.87223	7.93744e-06	19	19	46	56	57	39.4	143	106	127	228	151	151
ENSMUSG00000002043_Trappc6a	0.575815	0.000584321	627	609	580	781	721	663.6	1015	868	1066	1043	1284	1055.2
ENSMUSG00000002052_Supt6	0.0472958	1	535	407	448	773	627	558	462	637	566	814	564	608.6
ENSMUSG00000002055_Spag5	-1.11989	2.00743e-06	879	704	652	1297	1113	929	489	544	256	461	468	443.6
ENSMUSG00000002057_Foxn1	6.19086	5.79207e-08	0	0	1	0	0	0.2	22	11	12	49	34	25.6
ENSMUSG00000002058_Unc119	0.191727	0.857807	115	72	73	103	106	93.8	141	80	138	93	114	113.2
ENSMUSG00000002059_Rab34	-0.193957	0.608258	505	458	712	980	909	712.8	488	626	572	831	754	654.2
ENSMUSG00000002064_Sdf2	0.0883039	0.846784	724	640	757	931	816	773.6	765	815	914	891	994	875.8
ENSMUSG00000002068_Ccne1	-0.82863	1.05136e-07	1598	1398	1405	2056	1823	1656	1042	845	763	1177	1124	990.2
ENSMUSG00000002076_Hsf2bp	2.27409	0.553126	0	0	0	0	8	1.6	0	15	23	0	0	7.6
ENSMUSG00000002083_Bbc3	-0.787021	0.211092	61	44	38	67	102	62.4	35	16	34	58	48	38.2
ENSMUSG00000002102_Psmc3	-0.389102	0.00907998	6412	5911	5954	7659	7578	6702.8	5670	5483	5024	5338	5595	5422
ENSMUSG00000002103_Acp2	0.211238	0.482869	585	538	749	997	615	696.8	835	710	827	1032	887	858.2
ENSMUSG00000002104_Rapsn	-2.03424	0.107836	14	9	8	11	6	9.6	3	4	0	0	5	2.4
ENSMUSG00000002105_Slc39a13	-0.0948903	0.975241	101	152	87	130	143	122.6	107	123	114	165	110	123.8
ENSMUSG00000002107_Celf2	2.23402	1.79812e-43	628	489	698	563	665	608.6	2985	2365	3899	2983	3150	3076.4
ENSMUSG00000002108_Nr1h3	1.95109	0.652374	0	0	0	7	0	1.4	0	0	0	11	18	5.8
ENSMUSG00000002109_Ddb2	0.646976	0.0993574	81	66	136	130	157	114	137	160	198	237	212	188.8
ENSMUSG00000002111_Spi1	-5.02351	0.0309131	0	2	9	4	4	3.8	0	0	0	0	0	0
ENSMUSG00000002129_Sf3a1	-0.544854	0.00513651	1460	1351	1703	2619	2195	1865.6	1217	1379	928	1798	1395	1343.4
ENSMUSG00000002147_Stat6	0.268055	0.724306	153	197	185	345	229	221.8	113	325	236	464	288	285.2
ENSMUSG00000002190_Clgn	-1.94458	0.463129	34	17	24	1	0	15.2	15	6	0	0	0	4.2
ENSMUSG00000002204_Napsa	-3.96931	0.000231638	39	37	8	30	20	26.8	0	0	0	2	7	1.8
ENSMUSG00000002205_Vrk3	0.250844	0.321691	542	619	641	968	698	693.6	943	771	888	964	797	872.6
ENSMUSG00000002210_Smg9	-0.296691	0.607473	131	157	200	373	352	242.6	178	191	160	240	250	203.8
ENSMUSG00000002221_Paxip1	-0.371002	0.181898	342	317	318	394	374	349	252	255	334	296	306	288.6
ENSMUSG00000002222_Rmnd5a	0.196783	0.777501	462	324	432	296	574	417.6	584	641	586	381	326	503.6
ENSMUSG00000002227_Mov10	-0.0246366	1	205	203	163	567	482	324	183	331	190	565	375	328.8
ENSMUSG00000002228_Ppm1j	1.61196	0.0842088	17	7	7	33	2	13.2	13	55	22	77	48	43
ENSMUSG00000002233_Rhoc	0.445332	0.0518936	414	405	423	710	712	532.8	530	773	709	967	835	762.8
ENSMUSG00000002249_Tead3	1.18181	0.0359669	20	23	35	81	73	46.4	62	112	63	160	144	108.2
ENSMUSG00000002250_Ppard	0.673403	0.587896	6	7	16	38	8	15	16	36	29	19	22	24.4
ENSMUSG00000002257_Def6	0.104037	1	22	28	11	40	29	26	36	46	15	20	27	28.8
ENSMUSG00000002265_Peg3	0.20457	0.337985	8563	6914	9335	10569	10510	9178.2	12324	9669	9090	12706	12256	11209
ENSMUSG00000002266_Zim1	3.33638	0.000735426	0	8	17	2	0	5.4	73	63	72	82	28	63.6
ENSMUSG00000002274_Metrn	-0.903901	0.0388705	84	84	82	126	146	104.4	50	32	56	79	79	59.2
ENSMUSG00000002279_Lmf1	-0.937816	1.16595e-05	419	317	423	554	615	465.6	227	259	243	243	301	254.6
ENSMUSG00000002280_Ciao3	0.618398	0.00206936	439	501	450	465	518	474.6	725	746	868	964	627	786
ENSMUSG00000002289_Angptl4	1.32862	0.0345243	12	30	9	61	32	28.8	45	67	93	98	74	75.4
ENSMUSG00000002297_Dbf4	-0.566689	0.0743945	438	242	439	490	427	407.2	286	345	344	250	215	288
ENSMUSG00000002307_Daxx	-0.250949	0.416415	609	641	672	1154	1004	816	651	636	522	910	887	721.2
ENSMUSG00000002308_Cd320	-0.274987	0.208122	1120	827	1026	1443	1346	1152.4	1075	904	1149	907	957	998.4
ENSMUSG00000002319_Ipo4	-0.308331	0.553851	197	232	198	456	411	298.8	205	169	225	371	295	253
ENSMUSG00000002320_Tm9sf1	-0.213517	0.452769	877	675	993	1303	1350	1039.6	689	777	991	1222	1059	947.6
ENSMUSG00000002324_Rec8	-0.690063	0.354747	815	199	579	281	198	414.4	118	312	305	568	142	289
ENSMUSG00000002325_Irf9	0.157505	0.858285	147	97	181	209	147	156.2	170	155	178	224	199	185.2
ENSMUSG00000002326_Gmpr2	-0.0358901	1	345	289	321	393	377	345	337	327	344	377	408	358.6
ENSMUSG00000002329_Mdp1	-0.221203	0.453351	635	639	493	786	981	706.8	622	633	694	583	652	636.8
ENSMUSG00000002332_Dhrs1	0.321501	0.116	665	537	573	614	790	635.8	708	787	866	952	936	849.8
ENSMUSG00000002341_Ncan	-0.674395	0.723392	5	22	12	40	22	20.2	24	17	1	18	4	12.8
ENSMUSG00000002342_Tmem161a	-0.140192	0.91765	271	317	208	681	487	392.8	240	323	220	565	519	373.4
ENSMUSG00000002343_Armc6	-0.531391	0.380821	147	51	133	183	213	145.4	124	58	89	145	106	104.4
ENSMUSG00000002345_Borcs8	0.18035	0.698193	273	209	275	373	344	294.8	399	311	303	360	381	350.8
ENSMUSG00000002346_Slc25a42	0.347643	0.838353	43	13	20	50	15	28.2	33	56	20	51	28	37.6
ENSMUSG00000002365_Snx9	-0.00307343	1	139	218	253	253	265	225.6	171	231	239	321	248	242
ENSMUSG00000002372_Ranbp3	-0.180508	0.498368	1871	1446	1587	2660	2326	1978	1497	1688	1520	2372	2144	1844.2
ENSMUSG00000002379_Ndufa11	-0.0388356	0.999216	1059	954	1290	1437	1217	1191.4	1144	1145	1315	1130	1432	1233.2
ENSMUSG00000002384_Bmp8b	3.60922	0.0331128	0	1	17	0	0	3.6	76	65	0	40	74	51
ENSMUSG00000002393_Nr2f6	-0.662182	0.141001	185	185	120	309	443	248.4	152	115	135	158	250	162
ENSMUSG00000002395_Use1	-0.0558454	0.949354	927	643	738	866	1041	843	836	750	920	881	917	860.8
ENSMUSG00000002396_Ocel1	0.0823245	1	5	10	15	19	41	18	15	11	31	28	13	19.6
ENSMUSG00000002409_Dyrk1b	0.588921	0.845809	2	8	1	25	12	9.6	12	16	2	41	3	14.8
ENSMUSG00000002413_Braf	0.472846	0.159877	1504	1346	1163	822	1141	1195.2	1757	1767	2326	2113	1132	1819
ENSMUSG00000002416_Ndufb2	-0.0573108	0.955671	456	436	469	626	588	515	415	465	596	604	556	527.2
ENSMUSG00000002428_Hltf	0.117012	0.806596	1091	1023	1338	1090	1195	1147.4	1276	1058	1793	1220	1355	1340.4
ENSMUSG00000002455_Prpf6	0.0898037	0.854834	1494	1009	1291	2032	1537	1472.6	1520	1624	1970	1663	1450	1645.4
ENSMUSG00000002458_Rgs19	-0.368116	0.0694152	726	790	797	1071	878	852.4	625	771	589	780	749	702.8
ENSMUSG00000002459_Rgs20	3.32106	0.692205	0	0	0	0	0	0	0	0	0	0	6	1.2
ENSMUSG00000002475_Abhd3	0.915795	0.116003	16	71	57	77	48	53.8	124	101	74	135	111	109
ENSMUSG00000002477_Snrpd1	-0.683203	1.50006e-06	2317	2190	2598	3138	2851	2618.8	1708	1629	1448	1922	1963	1734
ENSMUSG00000002486_Tchp	0.230872	0.694177	152	105	118	190	196	152.2	182	213	192	193	151	186.2
ENSMUSG00000002489_Tiam1	0.577872	0.224825	76	84	111	191	184	129.2	111	215	157	299	226	201.6
ENSMUSG00000002496_Tsc2	-0.136288	0.930992	400	218	166	670	549	400.6	348	290	247	581	414	376
ENSMUSG00000002500_Rpl3l	-1.46678	0.865303	4	2	0	0	0	1.2	2	0	0	0	0	0.4
ENSMUSG00000002504_Slc9a3r2	-0.503465	0.492844	147	99	133	327	204	182	110	115	43	262	141	134.2
ENSMUSG00000002524_Puf60	-0.0760611	0.850066	4893	3812	4323	6599	5990	5123.4	4958	5058	4774	5347	5391	5105.6
ENSMUSG00000002546_Golga2	0.297042	0.600605	197	258	216	456	500	325.4	364	359	235	668	463	417.8
ENSMUSG00000002550_Uck1	0.0218476	1	764	579	654	797	967	752.2	772	763	978	718	795	805.2
ENSMUSG00000002565_Scin	-4.96108	5.26013e-18	152	134	144	109	126	133	0	6	5	11	1	4.6
ENSMUSG00000002578_Ikzf4	0.772241	0.132476	39	42	22	65	49	43.4	71	64	66	89	102	78.4
ENSMUSG00000002580_Mien1	-0.298168	0.226476	429	425	443	554	552	480.6	382	405	442	413	433	415
ENSMUSG00000002588_Pon1	2.995	0.346047	0	1	0	0	0	0.2	0	0	7	1	6	2.8
ENSMUSG00000002602_Axl	2.42316	1.5787e-10	33	37	97	190	111	93.6	490	499	411	701	455	511.2
ENSMUSG00000002603_Tgfb1	-2.43576	0.850098	0	0	0	3	0	0.6	0	0	0	0	0	0
ENSMUSG00000002608_Ccdc97	-0.504154	0.322433	123	167	124	359	300	214.6	141	131	116	165	227	156
ENSMUSG00000002617_Zfp40	0.721955	0.0872708	198	140	108	116	147	141.8	294	325	160	206	265	250
ENSMUSG00000002625_Akap8l	0.684092	6.62136e-05	451	585	563	739	728	613.2	919	1090	914	1205	1105	1046.6
ENSMUSG00000002633_Shh	-7.49158	9.73046e-10	27	21	20	16	22	21.2	0	0	0	0	0	0
ENSMUSG00000002635_Pdcd2l	-0.201659	0.561007	542	386	384	594	611	503.4	439	428	420	457	566	462
ENSMUSG00000002658_Gtf2f1	0.00866269	1	1186	768	933	1234	1299	1084	1091	1141	1135	1147	1237	1150.2
ENSMUSG00000002660_Clpp	-0.255814	0.168777	1220	1046	1184	1470	1490	1282	1115	966	1177	1235	1210	1140.6
ENSMUSG00000002661_Alkbh7	-0.609032	0.0119471	403	481	386	541	583	478.8	350	303	249	370	398	334
ENSMUSG00000002664_Pspn	-1.35401	0.116	23	14	18	19	15	17.8	4	12	8	10	3	7.4
ENSMUSG00000002668_Dennd1c	0.737329	0.0964332	157	142	82	263	279	184.6	461	306	179	370	256	314.4
ENSMUSG00000002679_Med6	0.222445	0.347896	825	809	925	1119	1168	969.2	1102	1283	1191	1029	1358	1192.6
ENSMUSG00000002688_Prkd1	1.47651	0.307246	0	10	38	10	3	12.2	35	33	72	47	4	38.2
ENSMUSG00000002699_Lcp2	2.56576	0.228898	0	0	0	10	0	2	0	13	22	7	18	12
ENSMUSG00000002718_Cse1l	-0.61934	6.27701e-06	6266	5218	6466	7448	7415	6562.6	4429	4059	5183	4207	4770	4529.6
ENSMUSG00000002728_Naa20	-0.0921829	0.793486	1998	1623	1880	2002	2155	1931.6	1675	1930	1932	2038	2112	1937.4
ENSMUSG00000002731_Prkra	-0.439572	0.0121764	1359	1161	1178	1755	1738	1438.2	1227	1099	937	1072	1232	1113.4
ENSMUSG00000002732_Fkbp7	0.681127	0.159627	79	150	110	93	105	107.4	252	109	151	233	200	189
ENSMUSG00000002733_Plekha3	0.275474	0.738971	133	57	113	112	101	103.2	111	155	81	157	162	133.2
ENSMUSG00000002741_Ykt6	-0.479747	0.0136739	1219	1001	1138	1561	1834	1350.6	1078	889	740	1342	1050	1019.8
ENSMUSG00000002748_Baz1b	-0.163984	0.586422	1287	1310	1554	1677	1552	1476	1298	1382	1743	1512	1092	1405.4
ENSMUSG00000002763_Pex6	-0.087247	1	65	69	46	156	159	99	41	73	94	64	209	96.2
ENSMUSG00000002767_Mrpl2	-0.409835	0.0134886	1305	1150	1239	1501	1505	1340	1150	1024	1077	1038	1057	1069.2
ENSMUSG00000002768_Mea1	0.135113	0.641008	1080	841	948	1164	1103	1027.2	1195	1078	1226	1197	1306	1200.4
ENSMUSG00000002769_Gnmt	-1.09301	0.529859	6	6	23	9	7	10.2	1	9	0	9	7	5.2
ENSMUSG00000002771_Grin2d	0.0425232	1	0	0	5	0	0	1	1	0	0	0	5	1.2
ENSMUSG00000002778_Kdelr1	-0.329187	0.322737	437	454	540	973	942	669.2	470	578	430	737	548	552.6
ENSMUSG00000002781_Tmem143	0.130086	0.963547	52	45	71	101	93	72.4	44	55	89	125	108	84.2
ENSMUSG00000002791_Pdxk-ps	1.45586	0.770179	0	6	0	0	0	1.2	0	12	0	1	8	4.2
ENSMUSG00000002797_Ggct	-0.206716	0.850066	90	74	94	93	127	95.6	95	100	52	76	113	87.2
ENSMUSG00000002799_Jag2	4.73203	2.62003e-17	14	4	8	31	0	11.4	239	379	261	406	308	318.6
ENSMUSG00000002803_Btbd6	0.330706	0.587759	81	113	124	222	244	156.8	202	146	214	179	277	203.6
ENSMUSG00000002804_Nudt14	0.268214	0.233229	603	667	647	745	715	675.4	900	704	880	999	883	873.2
ENSMUSG00000002808_Epdr1	0.245714	0.573321	170	228	241	303	275	243.4	304	291	247	350	341	306.6
ENSMUSG00000002812_Flii	-0.399549	0.187949	406	318	443	694	730	518.2	360	422	308	453	496	407.8
ENSMUSG00000002814_Top3a	-0.630156	0.0420955	333	273	353	546	382	377.4	211	263	160	370	288	258.4
ENSMUSG00000002820_Atg4d	-0.0832484	0.971659	214	207	182	415	354	274.4	185	231	236	381	328	272.2
ENSMUSG00000002825_Qtrt1	0.0524863	0.961511	729	700	597	835	805	733.2	796	796	926	777	747	808.4
ENSMUSG00000002831_Plin4	3.83745	0.599279	0	0	0	0	0	0	0	8	0	0	0	1.6
ENSMUSG00000002833_Hdgfl2	-0.513743	0.129956	447	329	335	942	759	562.4	394	380	297	475	472	403.6
ENSMUSG00000002835_Chaf1a	-0.903019	0.000589187	398	306	386	753	582	485	244	202	273	250	380	269.8
ENSMUSG00000002844_Adprh	0.195184	0.467808	881	790	793	1459	1194	1023.4	1158	1233	1021	1323	1398	1226.6
ENSMUSG00000002845_Tmem39a	0.0793903	0.920911	882	730	783	778	1008	836.2	1096	944	996	737	905	935.6
ENSMUSG00000002846_Timmdc1	-0.0787524	0.992116	221	203	314	236	544	303.6	234	244	413	361	262	302.8
ENSMUSG00000002847_Pla1a	-0.563344	0.960642	6	10	0	0	0	3.2	0	4	0	2	7	2.6
ENSMUSG00000002870_Mcm2	-1.08676	1.82243e-09	3160	2546	2863	5815	4960	3868.8	2012	1838	1318	2155	2091	1882.8
ENSMUSG00000002871_Tpra1	0.288647	0.43789	285	247	326	424	378	332	350	352	330	650	483	433
ENSMUSG00000002881_Nab1	0.7077	0.19079	99	49	196	73	228	129	199	184	253	261	215	222.4
ENSMUSG00000002885_Adgre5	0.0706856	1	20	11	54	74	58	43.4	32	18	29	130	32	48.2
ENSMUSG00000002897_Il17ra	0.922609	0.363059	20	10	29	49	90	39.6	23	104	20	92	140	75.8
ENSMUSG00000002900_Lamb1	-0.602066	0.00583625	3028	2655	2611	5935	4877	3821.2	2125	2300	1928	3509	3274	2627.2
ENSMUSG00000002908_Kcnn1	2.2035	0.0972646	4	0	6	0	5	3	24	2	12	26	13	15.4
ENSMUSG00000002910_Arrdc2	-0.329227	0.927856	24	35	22	13	2	19.2	25	9	25	14	14	17.4
ENSMUSG00000002930_Ppp1r17	4.3193	0.293499	0	0	0	0	0	0	0	4	8	0	0	2.4
ENSMUSG00000002944_Cd36	1.98112	0.654237	0	0	11	17	0	5.6	0	106	0	0	0	21.2
ENSMUSG00000002948_Map2k7	-0.108137	0.949354	122	194	116	257	251	188	157	148	242	177	193	183.4
ENSMUSG00000002949_Timm44	-0.0318569	1	901	927	1012	1298	1168	1061.2	980	1130	962	1206	1237	1103
ENSMUSG00000002957_Ap2a2	-0.430782	0.0646612	859	834	894	1731	1557	1175	755	901	712	1137	1034	907.8
ENSMUSG00000002963_Pnkp	-0.119948	0.88288	265	226	243	306	325	273	268	205	195	322	350	268
ENSMUSG00000002968_Med25	-0.586051	0.313603	133	130	122	243	379	201.4	70	85	122	214	211	140.4
ENSMUSG00000002980_Bcam	-0.323325	0.630531	948	927	1159	2962	2880	1775.2	981	1181	667	2661	1821	1462.2
ENSMUSG00000002981_Clptm1	0.318428	0.443558	275	370	318	655	631	449.8	436	384	608	727	792	589.4
ENSMUSG00000002983_Relb	0.246294	0.903267	25	20	17	49	26	27.4	14	34	34	51	39	34.4
ENSMUSG00000002984_Tomm40	-0.558052	0.00294309	1202	1024	1143	2118	2120	1521.4	888	915	1074	1204	1301	1076.4
ENSMUSG00000002985_Apoe	0.340894	0.158314	712	576	612	688	582	634	963	804	909	738	879	858.6
ENSMUSG00000002996_Hbp1	1.1158	7.03405e-12	2407	2199	2108	2057	2052	2164.6	4863	5181	6126	4512	4616	5059.6
ENSMUSG00000002997_Prkar2b	0.433542	0.484114	67	64	57	136	78	80.4	68	108	163	118	114	114.2
ENSMUSG00000003031_Cdkn1b	-0.197378	0.783005	163	132	181	261	231	193.6	153	236	173	153	162	175.4
ENSMUSG00000003032_Klf4	0.922695	0.0139644	140	108	109	109	163	125.8	125	197	328	266	375	258.2
ENSMUSG00000003033_Ap1m1	-0.0744228	0.902942	1009	653	832	1126	1192	962.4	733	1012	916	1062	1102	965
ENSMUSG00000003037_Rab8a	0.0854565	0.826717	3680	3437	3792	4217	4162	3857.6	4249	4189	5074	3933	4351	4359.2
ENSMUSG00000003038_Hmgn2	-0.204484	0.565862	12505	11158	19343	14061	22312	15875.8	10836	10601	18760	15669	17789	14731
ENSMUSG00000003039_Fam32a	0.199658	0.346874	2356	1896	2124	2891	2305	2314.4	2872	2663	2473	3197	2926	2826.2
ENSMUSG00000003051_Elf3	-0.134425	0.861168	632	646	606	1038	951	774.6	340	597	934	1041	858	754
ENSMUSG00000003062_Stard3nl	-0.164139	0.557743	1017	970	1010	1193	1274	1092.8	1063	913	882	1060	1275	1038.6
ENSMUSG00000003068_Stk11	0.430635	0.157668	224	161	210	294	324	242.6	334	317	416	317	323	341.4
ENSMUSG00000003070_Efna2	0.00381904	1	89	117	110	161	101	115.6	116	91	97	180	141	125
ENSMUSG00000003072_Atp5d	-0.25648	0.286868	1759	1371	1615	2642	2538	1985	1690	1445	1305	2265	2021	1745.2
ENSMUSG00000003099_Ppp5c	-0.686856	9.63421e-05	1578	1132	1365	1976	1967	1603.6	834	991	792	1459	1205	1056.2
ENSMUSG00000003119_Cdk12	0.238821	0.514802	576	430	564	532	603	541	504	606	1004	739	575	685.6
ENSMUSG00000003123_Lipe	-0.501542	0.318038	100	89	100	162	214	133	95	61	108	127	99	98
ENSMUSG00000003131_Pafah1b2	0.0187534	1	4303	4072	4081	5698	5065	4643.8	5197	5115	4463	5171	4933	4975.8
ENSMUSG00000003134_Tbc1d8	0.918627	0.0672476	62	127	87	203	150	125.8	163	300	97	311	380	250.2
ENSMUSG00000003135_Cnot11	-0.387673	0.56412	104	61	99	192	112	113.6	66	61	109	94	125	91
ENSMUSG00000003153_Slc2a3	5.1152	6.43934e-45	73	94	32	54	56	61.8	3836	2079	1297	1993	2368	2314.6
ENSMUSG00000003154_Foxj2	-0.356215	0.796183	18	57	66	61	53	51	31	39	61	18	64	42.6
ENSMUSG00000003161_Sri	-0.0544847	0.938349	3546	3453	3641	4000	4016	3731.2	3403	3767	4302	3741	4009	3844.4
ENSMUSG00000003166_Dgcr2	-0.561906	0.139283	508	304	421	984	854	614.2	412	338	243	624	529	429.2
ENSMUSG00000003184_Irf3	0.174592	0.565176	523	504	558	762	805	630.4	683	625	699	794	959	752
ENSMUSG00000003190_Bcl2l12	-0.363336	0.116	488	400	409	593	544	486.8	391	359	434	435	386	401
ENSMUSG00000003198_Zfp959	0.536436	0.161824	250	206	121	193	229	199.8	194	353	364	334	315	312
ENSMUSG00000003199_Mpnd	0.268745	0.688375	107	101	147	121	151	125.4	152	172	183	199	99	161
ENSMUSG00000003200_Sh3gl1	-0.396093	0.220461	1086	776	1041	1830	1651	1276.8	676	1070	638	1302	1388	1014.8
ENSMUSG00000003206_Ebi3	-0.140369	1	8	5	16	8	15	10.4	10	5	6	24	6	10.2
ENSMUSG00000003208_Yju2	-0.340267	0.254986	340	304	298	404	381	345.4	256	236	316	294	354	291.2
ENSMUSG00000003226_Ranbp2	0.25975	0.464509	866	801	1097	1222	1547	1106.6	926	910	1968	1797	1455	1411.2
ENSMUSG00000003227_Edar	2.84709	0.0315916	0	12	0	18	0	6	11	24	93	73	38	47.8
ENSMUSG00000003228_Grk5	-1.79341	0.0179915	57	46	37	68	119	65.4	36	28	2	11	17	18.8
ENSMUSG00000003233_Dvl3	0.396995	0.0324808	1689	1423	1506	1421	1701	1548	2379	2076	2322	2222	1921	2184
ENSMUSG00000003234_Abcf3	0.0313174	1	875	721	936	1360	1164	1011.2	1044	1127	781	1246	1228	1085.2
ENSMUSG00000003235_Eif2b5	0.0266968	1	329	346	331	549	444	399.8	316	375	434	533	508	433.2
ENSMUSG00000003269_Cyth2	0.285935	0.233881	849	904	827	1305	1533	1083.6	1453	1188	1273	1243	1749	1381.2
ENSMUSG00000003271_Sult2b1	-0.119512	1	51	30	41	79	15	43.2	39	22	44	38	70	42.6
ENSMUSG00000003273_Car11	1.77697	4.60268e-05	21	19	30	25	21	23.2	100	57	82	117	74	86
ENSMUSG00000003279_Dlgap1	-2.87719	2.18436e-16	268	345	219	334	426	318.4	17	46	67	47	55	46.4
ENSMUSG00000003282_Plag1	1.84963	4.41243e-18	126	95	117	129	137	120.8	466	427	503	489	430	463
ENSMUSG00000003283_Hck	1.95603	0.949354	0	0	0	0	0	0	0	0	0	2	0	0.4
ENSMUSG00000003299_Mrpl4	-0.216141	0.418522	652	605	554	911	892	722.8	584	644	549	793	716	657.2
ENSMUSG00000003308_Keap1	-0.0825934	0.978982	202	259	333	448	646	377.6	227	343	365	548	382	373
ENSMUSG00000003309_Ap1m2	-0.156252	0.517734	1890	2050	2196	2989	2544	2333.8	2191	2148	2111	2336	2297	2216.6
ENSMUSG00000003316_Glg1	-0.051867	0.949354	1138	1344	1307	1458	1762	1401.8	1472	1316	1256	1650	1512	1441.2
ENSMUSG00000003341_Atp8b3	-0.393123	0.997497	1	3	7	23	0	6.8	11	6	0	0	8	5
ENSMUSG00000003344_Btbd2	-0.0880511	0.987876	180	98	139	146	139	140.4	127	114	106	222	145	142.8
ENSMUSG00000003345_Csnk1g2	-0.0281281	1	270	219	257	254	197	239.4	236	147	387	210	294	254.8
ENSMUSG00000003346_Abhd17a	-0.254388	0.914619	23	36	35	61	77	46.4	54	48	8	52	37	39.8
ENSMUSG00000003348_Mob3a	0.378395	0.203777	406	244	258	478	420	361.2	452	558	438	569	441	491.6
ENSMUSG00000003352_Cacnb3	-0.0905218	0.96127	273	199	238	415	427	310.4	277	163	277	475	346	307.6
ENSMUSG00000003354_Ccdc65	1.53707	0.126771	0	35	13	10	13	14.2	41	47	61	26	57	46.4
ENSMUSG00000003355_Fkbp11	-0.761984	0.121037	54	65	124	141	110	98.8	48	52	62	66	79	61.4
ENSMUSG00000003360_Ddx23	-0.0896719	1	111	117	92	176	129	125	55	92	171	199	117	126.8
ENSMUSG00000003363_Pld3	1.12741	1.30299e-15	1147	788	937	1316	1095	1056.6	2124	2294	2237	2789	2833	2455.4
ENSMUSG00000003378_Grik5	0.0855443	1	16	21	12	36	19	20.8	41	9	35	29	1	23
ENSMUSG00000003379_Cd79a	-3.67896	5.46422e-05	101	46	82	156	120	101	11	3	0	0	26	8
ENSMUSG00000003380_Rabac1	0.28922	0.303216	349	298	321	533	514	403	415	453	539	638	549	518.8
ENSMUSG00000003382_Etv3	1.67873	1.35672e-09	117	110	69	161	186	128.6	489	350	531	410	363	428.6
ENSMUSG00000003402_Prkcsh	-0.441283	0.0408865	1376	1031	1067	2138	1739	1470.2	1086	898	874	1494	1334	1137.2
ENSMUSG00000003410_Elavl3	1.95603	0.949354	0	0	0	0	0	0	0	0	0	2	0	0.4
ENSMUSG00000003411_Rab3b	0.653436	0.517199	31	37	6	42	26	28.4	60	37	25	82	36	48
ENSMUSG00000003418_St8sia6	3.6686	1.49957e-06	10	6	0	1	15	6.4	71	111	52	151	54	87.8
ENSMUSG00000003420_Fcgrt	-0.580291	0.325651	143	127	127	185	133	143	44	126	69	94	180	102.6
ENSMUSG00000003421_Nosip	0.0994748	0.787684	1063	936	1047	1277	1285	1121.6	1159	1292	1480	1273	1165	1273.8
ENSMUSG00000003423_Pih1d1	-0.193137	0.513536	683	586	610	1014	846	747.8	611	654	612	683	885	689
ENSMUSG00000003429_Rps11	-0.523478	6.71346e-05	6600	5588	6838	8638	8227	7178.2	4761	5024	5226	5462	5967	5288
ENSMUSG00000003435_Supt5	-0.226109	0.58052	849	598	668	1606	1308	1005.8	777	899	649	1073	1038	887.2
ENSMUSG00000003436_Dll3	0.00253608	1	0	4	2	0	5	2.2	2	3	0	4	3	2.4
ENSMUSG00000003437_Paf1	0.0945517	0.821037	1728	1424	1217	1726	1737	1566.4	1834	1879	1698	1761	1704	1775.2
ENSMUSG00000003438_Timm50	-0.497076	0.00139541	2028	1445	1993	2765	2463	2138.8	1406	1561	1456	1762	1794	1595.8
ENSMUSG00000003444_Med29	-0.0484441	1	279	290	290	465	417	348.2	371	339	353	381	322	353.2
ENSMUSG00000003452_Bicd1	0.10068	0.811664	796	649	762	773	851	766.2	783	934	833	1019	826	879
ENSMUSG00000003458_Ncstn	-0.0017225	1	3783	2774	2805	4233	3414	3401.8	4076	3564	3271	3466	3567	3588.8
ENSMUSG00000003464_Pex19	0.193848	0.425495	2491	1958	2030	3147	2562	2437.6	3501	2668	2664	3019	2830	2936.4
ENSMUSG00000003469_Phyhip	0.844531	0.949354	0	0	0	9	2	2.2	0	0	0	5	15	4
ENSMUSG00000003477_Inmt	-8.52336	2.29615e-17	39	40	32	52	61	44.8	0	0	0	0	0	0
ENSMUSG00000003484_Cyp4f18	2.69381	0.0535197	0	0	0	1	4	1	7	4	3	8	14	7.2
ENSMUSG00000003500_Impdh1	-1.22837	0.181923	56	24	41	170	156	89.4	3	39	28	81	43	38.8
ENSMUSG00000003518_Dusp3	-0.660462	0.00517428	629	396	429	497	499	490	332	323	297	328	378	331.6
ENSMUSG00000003526_Prodh	-0.0895604	0.892143	524	375	477	581	619	515.2	506	514	548	592	396	511.2
ENSMUSG00000003527_Ess2	-0.0388122	1	434	326	428	783	690	532.2	404	429	398	713	772	543.2
ENSMUSG00000003528_Slc25a1	-0.0611009	1	396	281	375	810	727	517.8	466	396	481	663	556	512.4
ENSMUSG00000003531_Dgcr6	0.0422135	0.988091	664	687	687	949	886	774.6	916	776	805	864	854	843
ENSMUSG00000003534_Ddr1	0.634612	0.0575482	146	178	144	303	201	194.4	267	202	357	419	360	321
ENSMUSG00000003541_Ier3	0.824869	0.0390789	103	139	59	127	173	120.2	181	160	209	276	316	228.4
ENSMUSG00000003545_Fosb	0.198726	0.949354	45	56	151	105	228	117	42	59	288	143	175	141.4
ENSMUSG00000003546_Klc4	0.369072	0.182092	257	233	313	330	365	299.6	404	400	340	464	443	410.2
ENSMUSG00000003549_Ercc1	-0.551293	0.0142038	863	706	704	989	895	831.4	681	630	410	550	725	599.2
ENSMUSG00000003559_As3mt	-0.510797	0.00873401	669	674	640	894	845	744.4	536	532	419	603	686	555.2
ENSMUSG00000003573_Homer3	-0.067674	1	103	106	114	137	264	144.8	139	101	153	187	143	144.6
ENSMUSG00000003575_Crtc1	0.351812	0.447295	193	190	143	370	299	239	236	275	248	487	359	321
ENSMUSG00000003581_Rnf215	0.298324	0.919315	14	37	56	13	8	25.6	25	36	24	56	41	36.4
ENSMUSG00000003585_Sec14l2	0.267071	0.992041	3	12	7	10	11	8.6	14	0	25	16	1	11.2
ENSMUSG00000003604_Aven	0.698416	0.486156	15	6	26	13	18	15.6	22	33	41	18	20	26.8
ENSMUSG00000003617_Cp	3.5629	0.472024	0	0	0	0	0	0	0	2	0	0	5	1.4
ENSMUSG00000003623_Crot	-0.281203	0.146998	2135	1736	2160	2766	3041	2367.6	2376	1733	1947	2168	1997	2044.2
ENSMUSG00000003644_Rps6ka1	0.15305	0.912047	96	78	135	129	209	129.4	89	180	120	199	168	151.2
ENSMUSG00000003657_Calb2	3.46747	0.694183	0	0	0	0	0	0	6	0	0	0	0	1.2
ENSMUSG00000003660_Snrnp200	-0.195959	0.528757	1253	1538	1519	2972	2551	1966.6	1525	1520	1722	2213	1987	1793.4
ENSMUSG00000003662_Ciao1	-0.0547823	0.974058	481	568	686	889	878	700.4	545	685	766	675	884	711
ENSMUSG00000003665_Has1	0.612796	0.89087	0	9	12	7	2	6	0	0	17	20	17	10.8
ENSMUSG00000003680_Taf6l	-0.241982	0.52934	334	397	444	618	578	474.2	410	402	294	483	525	422.8
ENSMUSG00000003721_Insig2	0.0338864	1	635	557	635	712	866	681	533	672	866	816	832	743.8
ENSMUSG00000003731_Kpna6	-0.228992	0.652814	256	189	361	380	336	304.4	206	257	252	399	269	276.6
ENSMUSG00000003746_Man1a	0.333601	0.675219	126	202	207	109	140	156.8	102	147	246	312	309	223.2
ENSMUSG00000003752_Itpkc	1.08443	0.180432	10	22	9	76	20	27.4	50	51	95	51	47	58.8
ENSMUSG00000003762_Coq8b	0.294133	0.699997	109	57	83	227	122	119.6	147	133	139	210	127	151.2
ENSMUSG00000003778_Brd8	0.300923	0.0889144	3809	2979	3594	3766	3876	3604.8	3978	4807	5539	4688	4722	4746.8
ENSMUSG00000003779_Kif20a	-0.630569	4.67228e-05	2371	2525	2763	3527	3303	2897.8	1906	2038	2110	1629	2188	1974.2
ENSMUSG00000003808_Farsa	-0.653652	0.000297317	1194	803	1334	1982	1633	1389.2	904	844	941	1087	828	920.8
ENSMUSG00000003809_Gcdh	0.239694	0.303812	937	569	765	948	926	829	908	1021	1077	1209	979	1038.8
ENSMUSG00000003810_Mast2	-0.192178	0.831815	171	158	202	229	282	208.4	118	113	172	315	265	196.6
ENSMUSG00000003812_Dnase2a	2.08577	2.44499e-09	33	25	35	56	71	44	220	154	144	244	208	194
ENSMUSG00000003813_Rad23a	-0.484574	0.0111455	732	647	626	1142	878	805	488	630	587	660	665	606
ENSMUSG00000003814_Calr	-0.757154	1.07808e-08	8091	6313	8645	10868	10209	8825.2	5626	4843	4987	6242	5864	5512.4
ENSMUSG00000003824_Syce2	-0.944217	6.99537e-07	932	802	1084	955	907	936	520	594	545	441	497	519.4
ENSMUSG00000003847_Nfat5	1.9541	3.1173e-15	948	538	936	450	904	755.2	2606	2144	3881	3304	4016	3190.2
ENSMUSG00000003848_Nob1	-0.296783	0.113208	1056	1089	1129	1361	1209	1168.8	883	1011	1030	1059	1104	1017.4
ENSMUSG00000003849_Nqo1	-0.518482	0.326296	162	133	85	181	146	141.4	67	123	77	104	155	105.2
ENSMUSG00000003863_Ppfia3	1.37607	0.00830176	17	34	21	28	34	26.8	67	38	60	102	112	75.8
ENSMUSG00000003865_Gys1	-0.0351964	1	199	128	241	413	365	269.2	225	191	294	290	360	272
ENSMUSG00000003868_Ruvbl2	-0.59039	2.70537e-05	3394	2838	3263	3931	3655	3416.2	2515	2359	2475	2512	2179	2408
ENSMUSG00000003872_Lin7b	2.70046	0.0646252	2	0	0	12	0	2.8	6	8	32	9	39	18.8
ENSMUSG00000003873_Bax	-0.291506	0.139645	1013	995	952	1408	1335	1140.6	1002	1012	896	968	1032	982
ENSMUSG00000003923_Tfam	-0.151563	0.592126	906	941	1120	1227	1348	1108.4	1103	1039	1011	1063	1061	1055.4
ENSMUSG00000003929_Zfp81	0.613088	0.00778568	762	622	551	537	657	625.8	1010	1022	1240	1132	763	1033.4
ENSMUSG00000003934_Efnb3	0.11902	1	19	7	2	40	8	15.2	10	5	28	29	14	17.2
ENSMUSG00000003948_Mmd	-0.0846602	0.995748	97	139	277	254	289	211.2	153	203	201	222	269	209.6
ENSMUSG00000003949_Hlf	-1.9223	0.0147681	47	36	30	66	26	41	21	7	5	22	2	11.4
ENSMUSG00000003955_Fam162a	0.751839	3.04907e-06	830	881	1280	1615	1438	1208.8	1782	2030	2244	2371	2290	2143.4
ENSMUSG00000003970_Rpl8	-0.448792	0.0022559	4198	3921	4018	6108	6043	4857.6	3811	3360	3347	4211	3998	3745.4
ENSMUSG00000003992_Ssbp2	1.66422	1.05174e-33	917	975	950	1008	1055	981	2923	3086	3867	3442	3402	3344
ENSMUSG00000004018_Fancl	0.147758	0.824141	336	295	528	556	504	443.8	381	480	716	635	394	521.2
ENSMUSG00000004031_Brinp2	-1.41053	0.66736	0	0	18	26	20	12.8	3	0	0	22	0	5
ENSMUSG00000004032_Gstm5	0.160066	0.605155	1469	1152	958	1632	1352	1312.6	1614	1532	1720	1515	1378	1551.8
ENSMUSG00000004035_Gstm7	0.334683	0.389373	240	213	222	339	321	267	486	296	285	376	318	352.2
ENSMUSG00000004038_Gstm3	-0.387141	1	0	7	0	6	6	3.8	1	3	10	1	0	3
ENSMUSG00000004040_Stat3	0.651793	0.00137499	539	335	431	766	595	533.2	618	829	943	1002	1015	881.4
ENSMUSG00000004043_Stat5a	3.89942	2.16469e-10	1	10	20	6	11	9.6	62	109	237	194	200	160.4
ENSMUSG00000004044_Cavin1	3.25321	1.95733e-24	118	48	122	288	244	164	919	1421	1623	2098	1931	1598.4
ENSMUSG00000004054_Map3k11	-0.817033	0.272842	34	42	53	150	122	80.2	22	58	28	80	44	46.4
ENSMUSG00000004056_Akt2	-0.674788	0.061512	377	382	449	1204	977	677.8	307	391	357	669	456	436
ENSMUSG00000004069_Dnaja3	-0.182853	0.479232	1364	1074	1372	1802	1561	1434.6	1214	1119	1135	1806	1459	1346.6
ENSMUSG00000004070_Hmox2	0.0273245	1	788	771	849	1079	854	868.2	922	836	917	1057	992	944.8
ENSMUSG00000004071_Cdip1	0.0714777	0.918917	1235	916	888	1696	1551	1257.2	1194	1354	1295	1860	1238	1388.2
ENSMUSG00000004085_Map3k20	-1.06164	5.19769e-05	516	473	655	885	806	667	156	392	334	384	422	337.6
ENSMUSG00000004096_Cwc15	-0.245007	0.200823	1650	1367	1845	1955	1942	1751.8	1574	1363	1582	1642	1704	1573
ENSMUSG00000004098_Col5a3	0.692395	0.99931	3	0	0	0	0	0.6	0	0	1	0	5	1.2
ENSMUSG00000004099_Dnmt1	-0.848745	3.75687e-06	1669	1476	1624	3270	2837	2175.2	997	1330	1038	1581	1329	1255
ENSMUSG00000004100_Ppan	0.0377215	1	567	543	566	827	875	675.6	598	790	773	687	792	728
ENSMUSG00000004105_Angptl2	0.0702735	1	93	108	200	267	249	183.4	240	176	223	151	197	197.4
ENSMUSG00000004110_Cacna1e	5.47046	1.37774e-05	0	0	13	0	0	2.6	9	158	120	163	244	138.8
ENSMUSG00000004113_Cacna1b	1.28374	1.2349e-08	168	137	134	199	275	182.6	475	415	443	550	448	466.2
ENSMUSG00000004127_Trmt10a	-0.639002	0.0197426	443	552	495	515	541	509.2	457	354	259	326	349	349
ENSMUSG00000004151_Etv1	1.05222	0.0218148	75	85	82	92	159	98.6	275	131	373	160	128	213.4
ENSMUSG00000004187_Kifc2	1.13221	0.469029	3	1	4	11	27	9.2	46	21	4	7	17	19
ENSMUSG00000004207_Psap	0.642964	3.75869e-06	4972	3953	4283	6736	6060	5200.8	6711	8459	8164	10400	9212	8589.2
ENSMUSG00000004221_Ikbkg	0.347161	0.185599	487	521	771	911	669	671.8	831	972	698	941	1077	903.8
ENSMUSG00000004231_Pax2	-2.91003	5.39265e-23	308	304	308	507	490	383.4	56	51	48	32	78	53
ENSMUSG00000004233_Wars2	0.074105	0.949354	259	249	328	315	392	308.6	345	306	335	401	340	345.4
ENSMUSG00000004263_Atn1	-0.336102	0.774776	25	42	26	43	56	38.4	29	42	17	36	36	32
ENSMUSG00000004264_Phb2	-0.568063	4.79918e-05	3003	2727	2935	4471	4145	3456.2	2351	2371	2198	2728	2616	2452.8
ENSMUSG00000004266_Ptpn6	1.46026	1.14264e-05	46	98	97	139	88	93.6	225	290	340	256	255	273.2
ENSMUSG00000004267_Eno2	-1.60504	0.09986	40	46	4	32	56	35.6	15	11	11	2	22	12.2
ENSMUSG00000004268_Emg1	-0.360399	0.0228608	2334	2188	2386	2658	2739	2461	1909	2060	2006	1999	2243	2043.4
ENSMUSG00000004270_Lpcat3	-0.103762	0.791824	1045	908	944	995	1274	1033.2	837	989	1149	1188	984	1029.4
ENSMUSG00000004285_Atp6v1f	0.0587782	0.922532	1630	1454	1738	1957	1978	1751.4	1910	1881	2092	1979	1820	1936.4
ENSMUSG00000004317_Clcn5	-0.694837	0.0187528	395	380	431	424	753	476.6	404	254	259	390	239	309.2
ENSMUSG00000004319_Clcn3	0.144164	0.654826	1747	1542	1637	1635	1402	1592.6	1777	1856	1935	2220	1745	1906.6
ENSMUSG00000004328_Hif3a	0.0121013	1	134	105	118	200	130	137.4	175	90	132	165	171	146.6
ENSMUSG00000004341_Gpx6	4.94252	0.280944	0	0	0	0	0	0	0	0	0	21	0	4.2
ENSMUSG00000004347_Pde1c	3.49254	2.38358e-15	12	27	24	30	26	23.8	113	336	442	379	177	289.4
ENSMUSG00000004356_Utp20	-0.587855	0.0185318	709	404	671	820	747	670.2	377	569	434	607	364	470.2
ENSMUSG00000004360_9330159F19Rik	-5.33541	0.226864	0	20	0	0	0	4	0	0	0	0	0	0
ENSMUSG00000004364_Cul3	0.428029	0.168777	744	621	634	452	638	617.8	784	884	1264	805	778	903
ENSMUSG00000004371_Il11	-0.219125	1	6	0	4	11	0	4.2	2	2	4	8	3	3.8
ENSMUSG00000004383_Large1	1.25268	0.00366434	38	45	45	25	60	42.6	116	78	126	111	118	109.8
ENSMUSG00000004393_Ddx56	0.0847694	0.8218	1843	1821	1957	2324	2373	2063.6	2393	2272	2087	2629	2246	2325.4
ENSMUSG00000004394_Tmed4	-0.00592337	1	3145	2740	2665	3630	3404	3116.8	3269	3031	3360	3342	3500	3300.4
ENSMUSG00000004415_Col26a1	-0.25442	0.850066	56	81	34	81	59	62.2	56	32	39	73	83	56.6
ENSMUSG00000004446_Bid	-0.204114	0.450893	1073	848	925	984	1036	973.2	999	764	946	839	966	902.8
ENSMUSG00000004451_Ralb	-0.504005	0.0049883	1877	1558	1588	2702	2319	2008.8	1413	1254	1223	1541	2035	1493.2
ENSMUSG00000004455_Ppp1cc	-0.292265	0.600068	130	129	186	176	215	167.2	128	171	109	146	167	144.2
ENSMUSG00000004460_Dnajb11	-0.721301	2.04325e-07	2885	2835	2925	3557	3407	3121.8	2026	2080	2024	1877	2043	2010
ENSMUSG00000004462_Tbccd1	0.0252194	1	507	525	601	815	841	657.8	629	698	705	823	670	705
ENSMUSG00000004473_Clec11a	0.346733	0.75087	31	60	27	34	46	39.6	53	62	37	70	52	54.8
ENSMUSG00000004500_Zfp324	-0.745654	0.47711	79	89	13	173	133	97.4	62	21	22	86	112	60.6
ENSMUSG00000004508_Gab2	-1.99725	6.91191e-06	161	132	126	407	325	230.2	85	42	73	27	61	57.6
ENSMUSG00000004530_Coro1c	-0.712288	0.000752115	897	665	838	1630	1284	1062.8	574	647	544	939	680	676.8
ENSMUSG00000004535_Tax1bp1	0.116604	0.697478	5256	4775	4627	4685	5481	4964.8	5251	5927	5799	6244	5725	5789.2
ENSMUSG00000004552_Ctse	-4.30853	0.0204282	18	12	97	0	13	28	0	0	0	8	0	1.6
ENSMUSG00000004558_Ndrg2	1.35351	8.11085e-07	188	199	205	174	130	179.2	473	560	358	559	552	500.4
ENSMUSG00000004561_Mettl17	0.365143	0.169266	340	324	279	369	346	331.6	392	375	477	525	531	460
ENSMUSG00000004562_Arhgef40	-0.164152	0.850066	169	159	195	365	270	231.6	146	185	191	273	291	217.2
ENSMUSG00000004565_Pnpla6	0.117435	0.960705	176	106	203	629	426	308	285	288	251	524	340	337.6
ENSMUSG00000004567_Mcoln1	0.219436	0.628644	350	276	301	462	636	405	542	382	407	663	467	492.2
ENSMUSG00000004568_Arhgef18	0.0903054	1	85	45	54	56	69	61.8	71	74	56	74	76	70.2
ENSMUSG00000004591_Pkn2	-0.0181423	1	789	850	802	751	762	790.8	795	866	1097	765	692	843
ENSMUSG00000004610_Etfb	0.236424	0.412586	369	330	343	442	448	386.4	452	495	445	502	520	482.8
ENSMUSG00000004626_Stxbp2	0.290469	0.209025	1456	1012	1161	1987	1497	1422.6	1775	1628	1353	2405	2032	1838.6
ENSMUSG00000004630_Pcp2	4.08265	0.349763	0	0	0	0	0	0	0	6	0	0	4	2
ENSMUSG00000004631_Sgce	0.436641	0.0503207	611	436	476	593	637	550.6	864	796	820	610	838	785.6
ENSMUSG00000004633_Chn2	2.33411	1.25633e-09	60	20	20	60	37	39.4	206	218	177	206	232	207.8
ENSMUSG00000004637_Wwox	0.296208	0.464804	287	209	238	294	251	255.8	252	340	442	372	275	336.2
ENSMUSG00000004642_Slbp	-0.356575	0.0263954	6530	6067	7201	6988	7528	6862.8	5664	5913	5815	5533	5673	5719.6
ENSMUSG00000004654_Ghrhr	-1.45489	1	0	0	1	0	0	0.2	0	0	0	0	0	0
ENSMUSG00000004655_Aqp1	3.99947	0.00155151	0	0	0	10	0	2	11	24	17	85	34	34.2
ENSMUSG00000004661_Arid3b	0.657479	0.781594	21	6	23	9	4	12.6	10	48	38	1	10	21.4
ENSMUSG00000004665_Cnn2	0.88906	1.08004e-05	568	479	480	511	500	507.6	1275	993	820	984	949	1004.2
ENSMUSG00000004667_Polr2e	-0.175529	0.426946	2418	2056	2426	2984	2855	2547.8	2380	2499	2135	2481	2439	2386.8
ENSMUSG00000004668_Abca13	-2.52561	0.327565	17	13	0	0	10	8	0	6	0	1	0	1.4
ENSMUSG00000004677_Myo9b	0.63655	0.460709	25	52	41	122	107	69.4	77	108	35	210	129	111.8
ENSMUSG00000004698_Hdac9	-0.65222	0.024727	650	557	484	732	812	647	604	305	267	527	471	434.8
ENSMUSG00000004730_Adgre1	5.89177	0.144671	0	0	0	0	0	0	0	35	0	0	0	7
ENSMUSG00000004748_Mtfp1	-1.50201	0.00692194	65	34	106	71	112	77.6	40	17	38	33	15	28.6
ENSMUSG00000004768_Rab23	-0.272046	0.247626	575	487	575	831	776	648.8	497	486	624	572	654	566.6
ENSMUSG00000004771_Rab11a	0.643414	8.82254e-06	3132	2482	2892	3245	3283	3006.8	3804	5079	5858	5537	4850	5025.6
ENSMUSG00000004788_Eif2b2	-0.38778	0.0142625	1516	1166	1360	1870	1716	1525.6	1190	1164	1239	1342	1229	1232.8
ENSMUSG00000004789_Dlst	-0.170903	0.630531	643	438	595	900	771	669.4	502	657	532	675	758	624.8
ENSMUSG00000004791_Pgf	0.116604	1	43	80	62	158	113	91.2	37	115	86	220	65	104.6
ENSMUSG00000004798_Ulk2	0.512901	0.163927	117	126	111	205	235	158.8	253	186	210	256	276	236.2
ENSMUSG00000004815_Dgkq	0.718865	0.575355	41	7	18	40	18	24.8	68	19	10	89	30	43.2
ENSMUSG00000004837_Grap	-5.08989	0.21035	0	0	0	23	0	4.6	0	0	0	0	0	0
ENSMUSG00000004842_Pou1f1	0.429957	0.976543	8	2	3	2	5	4	0	22	1	2	3	5.6
ENSMUSG00000004843_Chmp2b	0.107104	0.736344	1915	1995	1882	2276	2234	2060.4	2163	2237	2166	2777	2562	2381
ENSMUSG00000004846_Plod3	-0.241272	0.884063	109	55	60	321	179	144.8	75	110	56	184	197	124.4
ENSMUSG00000004849_Ap1s1	-0.439591	0.0374622	1108	918	1248	1662	2000	1387.2	803	977	936	1514	1155	1077
ENSMUSG00000004864_Mapk13	0.355978	0.04339	1445	1342	1804	1659	1570	1564	2039	1868	2207	2348	2300	2152.4
ENSMUSG00000004865_Srpk1	-0.608561	0.000256172	3490	3229	3010	3176	3377	3256.4	2586	2310	2308	2119	2107	2286
ENSMUSG00000004872_Pax3	1.23671	0.159773	29	44	39	10	6	25.6	86	105	35	58	58	68.4
ENSMUSG00000004880_Lbr	-0.725141	9.37573e-07	2488	2331	2500	4164	3296	2955.8	1505	1819	1919	1967	2208	1883.6
ENSMUSG00000004885_Crabp2	1.24392	8.65147e-13	1264	1105	853	1133	1033	1077.6	3007	2096	3332	2653	2652	2748
ENSMUSG00000004891_Nes	-0.970777	0.000707408	358	273	203	366	345	309	163	153	180	130	208	166.8
ENSMUSG00000004894_Hapln2	2.11203	0.949354	0	0	0	0	0	0	2	0	0	0	0	0.4
ENSMUSG00000004895_Prcc	-0.560229	0.270673	99	134	174	347	268	204.4	146	77	139	177	179	143.6
ENSMUSG00000004896_Rrnad1	0.394237	0.173915	372	278	242	281	359	306.4	419	366	444	477	456	432.4
ENSMUSG00000004897_Hdgf	-0.308976	0.100585	1213	980	1058	1349	1516	1223.2	1005	1055	878	1179	1109	1045.2
ENSMUSG00000004902_Slc25a18	0.438227	1	0	0	2	1	1	0.8	1	0	1	1	3	1.2
ENSMUSG00000004929_Thop1	-0.829078	0.0081497	651	476	526	1217	983	770.6	368	372	248	767	515	454
ENSMUSG00000004931_Apba3	-0.759281	0.105252	156	177	160	493	359	269	128	134	88	235	235	164
ENSMUSG00000004933_Matk	0.343846	0.691037	69	84	59	70	89	74.2	118	101	52	79	153	100.6
ENSMUSG00000004934_Pias4	-0.149206	0.690185	476	492	452	717	758	579	488	516	522	690	539	551
ENSMUSG00000004936_Map2k1	-0.562213	0.0057227	848	621	640	1155	1157	884.2	639	603	507	611	759	623.8
ENSMUSG00000004937_Sgta	-0.183516	0.559141	1962	1526	1631	3093	2842	2210.8	1729	1946	1490	2594	2428	2037.4
ENSMUSG00000004939_Nmrk2	1.13443	1	1	0	0	0	0	0.2	3	0	0	0	0	0.6
ENSMUSG00000004945_Tmem242	0.0648469	0.897238	1588	1582	1673	2125	1926	1778.8	1972	1788	2094	1869	2158	1976.2
ENSMUSG00000004947_Dtx2	0.334301	0.775469	63	80	53	232	138	113.2	51	105	123	297	172	149.6
ENSMUSG00000004948_Zp3	-0.190272	1	0	0	0	6	14	4	0	2	0	7	8	3.4
ENSMUSG00000004951_Hspb1	2.91879	2.58983e-38	93	115	139	134	128	121.8	637	1024	808	1205	1302	995.2
ENSMUSG00000004952_Rasa4	2.02305	0.000948456	26	4	13	38	20	20.2	56	87	40	105	139	85.4
ENSMUSG00000004961_Syt5	0.0801766	0.955578	294	227	261	442	280	300.8	348	266	295	321	449	335.8
ENSMUSG00000004980_Hnrnpa2b1	-0.617728	1.34996e-06	20064	17370	19722	26415	28577	22429.6	14778	14806	14415	16864	16109	15394.4
ENSMUSG00000004988_Fxyd4	-4.25866	4.26979e-16	185	196	178	138	162	171.8	0	13	9	10	17	9.8
ENSMUSG00000004994_Ccdc130	0.55549	0.13936	118	152	127	154	180	146.2	166	158	282	255	298	231.8
ENSMUSG00000004996_Mri1	0.194531	0.684995	281	274	205	365	286	282.2	294	329	359	436	307	345
ENSMUSG00000005034_Prkacb	0.258836	0.251461	641	576	596	845	776	686.8	781	844	752	1149	844	874
ENSMUSG00000005043_Sgsh	-0.469003	0.707387	13	40	29	44	31	31.4	29	13	12	31	37	24.4
ENSMUSG00000005045_Chd5	-0.692573	1	0	0	0	2	0	0.4	0	0	0	1	0	0.2
ENSMUSG00000005054_Cstb	0.532371	0.000401771	1318	1289	1412	1435	1523	1395.4	1956	2194	2281	2185	2187	2160.6
ENSMUSG00000005057_Sh2b2	-0.0651989	1	17	2	6	18	20	12.6	1	12	5	43	3	12.8
ENSMUSG00000005069_Pex5	0.406557	0.411693	186	237	123	402	485	286.6	318	290	376	487	498	393.8
ENSMUSG00000005078_Jkamp	0.258505	0.236272	1162	773	879	1043	1057	982.8	1266	1088	1339	1394	1188	1255
ENSMUSG00000005087_Cd44	-2.40351	0.324755	20	21	27	63	0	26.2	0	24	0	0	0	4.8
ENSMUSG00000005089_Slc1a2	-3.3012	0.396245	1	3	0	1	0	1	0	0	0	0	0	0
ENSMUSG00000005102_Eif2ak4	0.411197	0.275762	139	171	209	266	270	211	295	213	347	382	246	296.6
ENSMUSG00000005103_Wdr1	0.0176749	1	2863	2945	2918	3895	3809	3286	2924	3601	3346	3877	3940	3537.6
ENSMUSG00000005107_Slc2a9	0.156072	1	4	3	9	23	27	13.2	14	10	0	8	41	14.6
ENSMUSG00000005124_Ccn4	3.24189	1.86447e-12	15	6	13	19	13	13.2	59	118	147	151	196	134.2
ENSMUSG00000005125_Ndrg1	1.10317	0.0774708	29	51	49	27	29	37	34	83	88	166	80	90.2
ENSMUSG00000005131_4930550C14Rik	0.495834	0.66555	17	44	53	13	63	38	28	46	58	80	84	59.2
ENSMUSG00000005142_Man2b1	-0.0489821	1	528	411	491	955	719	620.8	440	482	709	802	723	631.2
ENSMUSG00000005148_Klf5	2.44641	5.58524e-47	589	542	594	482	714	584.2	2434	3018	4445	3488	3825	3442
ENSMUSG00000005150_Wdr83	0.357468	0.0666612	487	493	496	685	571	546.4	702	658	783	780	803	745.2
ENSMUSG00000005161_Prdx2	-0.113935	0.682956	8545	7227	7924	10722	10625	9008.6	9799	7647	8250	9089	9122	8781.4
ENSMUSG00000005198_Polr2a	-0.174961	0.559781	1210	878	1057	2064	1597	1361.2	1104	1139	1239	1507	1302	1258.2
ENSMUSG00000005204_Senp3	-0.101623	0.855627	453	455	468	686	764	565.2	505	458	531	712	575	556.2
ENSMUSG00000005220_Corin	1.93894	0.636683	0	0	7	0	0	1.4	20	2	0	0	9	6.2
ENSMUSG00000005225_Plekha8	-0.523667	0.325095	318	251	293	325	327	302.8	228	184	444	140	118	222.8
ENSMUSG00000005232_G6pc2	1.70002	0.709313	0	5	0	0	0	1	0	8	0	13	1	4.4
ENSMUSG00000005233_Spc25	-0.797585	1.20405e-06	3053	3260	3443	3858	3694	3461.6	1878	2390	2377	1598	2342	2117
ENSMUSG00000005237_Dnah2	2.38163	0.00601637	0	5	2	10	7	4.8	22	33	27	38	11	26.2
ENSMUSG00000005251_Ripk4	0.937339	4.4994e-08	738	592	732	830	937	765.8	980	1377	1862	2022	1616	1571.4
ENSMUSG00000005262_Ufd1	0.163058	0.52887	2011	2019	1823	2049	2385	2057.4	2380	2572	2238	2385	2730	2461
ENSMUSG00000005267_Zfp287	0.663386	0.142325	193	127	72	136	98	125.2	256	164	227	226	198	214.2
ENSMUSG00000005268_Prlr	2.77222	0.00654944	26	19	15	1	0	12.2	144	21	164	95	66	98
ENSMUSG00000005299_Letm1	-0.757429	5.61855e-06	1325	1215	1009	1572	1784	1381	690	787	771	1186	918	870.4
ENSMUSG00000005312_Ubqln1	0.152874	0.661911	1069	1229	1043	1757	1914	1402.4	1361	1233	1648	1821	2176	1647.8
ENSMUSG00000005320_Fgfr4	-5.81217	2.3978e-16	46	68	74	209	136	106.6	0	2	5	0	2	1.8
ENSMUSG00000005338_Cadm3	-0.30238	1	0	0	0	8	5	2.6	9	0	0	0	0	1.8
ENSMUSG00000005354_Txn2	-0.1897	0.360999	2463	2365	2590	3302	3035	2751	2598	2536	2361	2528	2748	2554.2
ENSMUSG00000005355_Casp14	8.20059	3.85788e-12	0	0	0	0	0	0	56	19	19	51	44	37.8
ENSMUSG00000005357_Slc1a6	2.81082	0.106098	0	2	0	0	2	0.8	9	2	1	19	4	7
ENSMUSG00000005360_Slc1a3	1.52073	8.00495e-10	252	144	221	259	275	230.2	728	960	553	671	532	688.8
ENSMUSG00000005362_Crbn	0.397842	0.0369354	1058	1113	1164	1026	1124	1097	1498	1552	1455	1549	1748	1560.4
ENSMUSG00000005364_Il5ra	-2.8423	0.446041	0	0	6	0	13	3.8	0	2	0	0	0	0.4
ENSMUSG00000005370_Msh6	-0.638347	8.40367e-05	1861	1491	1499	2516	2422	1957.8	1247	1368	1030	1607	1354	1321.2
ENSMUSG00000005371_Fbxo11	0.207883	0.690919	450	409	514	351	535	451.8	591	642	340	628	602	560.6
ENSMUSG00000005373_Mlxipl	-0.469011	0.878997	28	0	8	73	51	32	11	18	9	23	53	22.8
ENSMUSG00000005374_Tbl2	-0.589272	0.0520851	392	330	361	702	543	465.6	302	215	243	440	430	326
ENSMUSG00000005378_Bud23	-0.390992	0.0173679	1383	1346	1323	1664	1775	1498.2	1136	1265	1084	1397	1191	1214.6
ENSMUSG00000005397_Nid1	1.24227	0.402817	18	1	5	174	20	43.6	14	60	145	165	120	100.8
ENSMUSG00000005410_Mcm5	-1.09894	0	3770	3487	3678	5476	5222	4326.6	1759	2133	2183	2252	2325	2130.4
ENSMUSG00000005413_Hmox1	-0.865677	0.0439939	135	105	114	126	138	123.6	69	84	41	109	60	72.6
ENSMUSG00000005417_Mprip	0.125458	0.713847	912	700	798	1192	1014	923.2	1123	1077	1043	1017	1027	1057.4
ENSMUSG00000005442_Cic	-0.259759	0.855881	62	30	30	98	73	58.6	37	47	48	80	42	50.8
ENSMUSG00000005447_Pafah1b3	0.123598	0.682274	1323	1280	1095	1610	1638	1389.2	1649	1385	1601	1822	1584	1608.2
ENSMUSG00000005465_Il27ra	-0.438907	1	0	0	0	8	0	1.6	0	5	0	0	0	1
ENSMUSG00000005469_Prkaca	-0.315151	0.419272	345	236	305	386	341	322.6	350	202	255	265	298	274
ENSMUSG00000005470_Asf1b	-1.18875	2.81687e-12	1732	1717	2159	1835	2243	1937.2	918	1114	817	806	859	902.8
ENSMUSG00000005474_Myl10	1.39818	1	0	0	0	0	0	0	1	0	0	0	0	0.2
ENSMUSG00000005481_Ddx39	-0.990827	1.51421e-14	4885	4390	4936	5678	5598	5097.4	2279	2806	2997	2935	2667	2736.8
ENSMUSG00000005483_Dnajb1	1.29276	4.67844e-12	1556	1363	1699	2177	1968	1752.6	2627	4558	6289	3946	5369	4557.8
ENSMUSG00000005493_Msh4	-5.34818	0.0173094	0	5	3	14	3	5	0	0	0	0	0	0
ENSMUSG00000005501_Usp40	0.271046	0.324369	487	360	354	540	449	438	568	512	504	607	617	561.6
ENSMUSG00000005505_Kbtbd4	-0.345898	0.344694	197	216	241	330	328	262.4	183	233	220	203	246	217
ENSMUSG00000005506_Celf1	-0.363533	0.0549001	1461	1398	1369	2124	2374	1745.2	1096	1269	1602	1466	1710	1428.6
ENSMUSG00000005510_Ndufs3	-0.0450203	0.959665	1702	1382	1488	1814	1861	1649.4	1581	1639	1860	1649	1769	1699.6
ENSMUSG00000005514_Por	-0.105846	0.939426	385	470	443	1140	979	683.4	468	520	621	940	741	658
ENSMUSG00000005533_Igf1r	-0.564455	0.00011148	1826	1535	1824	2121	2254	1912	1324	1370	1190	1616	1364	1372.8
ENSMUSG00000005534_Insr	0.919703	0.000829998	282	134	295	273	261	249	509	412	637	558	384	500
ENSMUSG00000005540_Fcer2a	-1.34276	0.746795	0	6	5	5	2	3.6	0	7	0	0	0	1.4
ENSMUSG00000005553_Atp4a	-1.03043	0.617636	11	14	15	31	9	16	15	19	0	5	0	7.8
ENSMUSG00000005566_Trim28	-0.161436	0.48238	1827	1495	1836	2169	2247	1914.8	1822	1616	1706	2127	1816	1817.4
ENSMUSG00000005575_Ube2m	0.131219	0.924815	94	80	91	114	136	103	110	130	124	97	131	118.4
ENSMUSG00000005580_Adcy9	-0.0698698	1	5	5	1	3	12	5.2	4	4	0	4	14	5.2
ENSMUSG00000005583_Mef2c	0.464623	0.871536	8	16	9	71	21	25	16	112	10	19	8	33
ENSMUSG00000005609_Ctr9	0.222677	0.253489	2832	2559	2417	3506	3620	2986.8	3880	3492	3898	3497	3591	3671.6
ENSMUSG00000005610_Eif4g2	-0.281282	0.110364	23462	19947	22323	35405	33809	26989.2	21424	21851	19938	28500	24952	23333
ENSMUSG00000005611_Mrvi1	0.346012	1	0	0	0	10	0	2	0	0	0	10	3	2.6
ENSMUSG00000005615_Pcyt1a	-0.252443	0.629726	311	229	208	451	470	333.8	313	216	213	377	342	292.2
ENSMUSG00000005621_Zfp592	-0.0495953	1	35	99	146	190	134	120.8	48	126	98	173	176	124.2
ENSMUSG00000005625_Psmd4	-0.239263	0.196062	4491	4044	4105	4906	4914	4492	4106	4238	4002	3917	3965	4045.6
ENSMUSG00000005628_Tmod4	1.39141	0.442253	7	11	1	1	3	4.6	15	9	19	28	0	14.2
ENSMUSG00000005649_Cabp5	1.30744	1	0	0	0	0	0	0	0	0	0	1	0	0.2
ENSMUSG00000005656_Snx6	-0.0430684	0.957635	5321	4293	5197	5873	5925	5321.8	5359	5234	5837	5161	5834	5485
ENSMUSG00000005667_Mthfd2	-1.91589	0	1209	1110	1088	1500	1736	1328.6	180	433	341	419	499	374.4
ENSMUSG00000005672_Kit	-2.14291	6.14965e-16	425	323	703	841	992	656.8	153	161	123	182	147	153.2
ENSMUSG00000005674_Tomm40l	-0.285416	0.644288	96	107	137	183	189	142.4	109	144	99	150	109	122.2
ENSMUSG00000005677_Nr1i3	-0.253931	1	0	0	3	0	0	0.6	0	0	0	3	0	0.6
ENSMUSG00000005681_Apoa2	-1.58519	0.467317	15	1	4	27	0	9.4	8	3	0	2	2	3
ENSMUSG00000005682_Pan2	-0.146267	0.702157	579	531	673	897	1040	744	627	743	589	727	827	702.6
ENSMUSG00000005683_Cs	-0.55698	0.00160555	2848	1959	2117	4238	3962	3024.8	1694	2155	2102	2616	2147	2142.8
ENSMUSG00000005686_Ampd3	-3.04323	0.00105286	51	71	40	172	111	89	29	1	0	18	6	10.8
ENSMUSG00000005687_Bcas2	-0.193312	0.31239	4561	4348	4722	5549	5404	4916.8	4362	4210	4979	4491	4864	4581.2
ENSMUSG00000005698_Ctcf	-0.496672	0.0385529	1444	1000	1176	995	1196	1162.2	918	956	1034	768	737	882.6
ENSMUSG00000005699_Pard6a	-0.118879	0.949354	128	77	104	98	160	113.4	97	72	103	147	140	111.8
ENSMUSG00000005705_Agrp	2.19789	0.0437331	1	8	4	0	2	3	12	11	12	21	26	16.4
ENSMUSG00000005716_Pvalb	2.49212	0.878997	0	0	0	0	0	0	0	0	3	0	0	0.6
ENSMUSG00000005718_Tfap4	-1.58546	5.31899e-05	161	173	244	638	532	349.6	96	70	124	180	125	119
ENSMUSG00000005732_Ranbp1	-0.747748	4.27325e-08	8834	8645	8884	10645	10907	9583	6456	5860	6233	5380	6314	6048.6
ENSMUSG00000005763_Cd247	1.40988	0.567319	0	3	1	0	5	1.8	13	2	0	6	5	5.2
ENSMUSG00000005774_Rfx5	0.141375	0.949354	63	39	39	66	75	56.4	54	84	54	81	53	65.2
ENSMUSG00000005779_Psmb4	-0.381297	0.0203731	2503	2348	2554	3330	3145	2776	2528	2172	1993	2231	2322	2249.2
ENSMUSG00000005802_Slc30a4	1.2347	0.02221	71	92	77	52	139	86.2	317	136	379	97	140	213.8
ENSMUSG00000005803_Sqor	2.09232	1.69195e-06	54	54	33	23	79	48.6	166	114	254	243	356	226.6
ENSMUSG00000005804_Bloc1s6	0.349521	0.126222	811	539	514	888	900	730.4	1127	833	944	1052	926	976.4
ENSMUSG00000005813_Metap1	-0.234109	0.322076	865	823	796	1395	1254	1026.6	936	803	982	983	868	914.4
ENSMUSG00000005823_Gpr108	-0.0628618	1	301	341	303	524	495	392.8	322	352	228	413	672	397.4
ENSMUSG00000005824_Tnfsf14	-3.48036	0.628723	0	0	0	7	0	1.4	0	0	0	0	0	0
ENSMUSG00000005836_Gata6	4.71704	0.0864635	0	0	0	0	0	0	2	2	0	12	1	3.4
ENSMUSG00000005846_Rsl1d1	-0.36616	0.012524	4563	4400	5273	5575	5819	5126	3690	4141	4228	4718	4461	4247.6
ENSMUSG00000005864_Cnga2	5.82571	0.0571767	0	0	0	0	0	0	0	0	0	14	24	7.6
ENSMUSG00000005871_Apc	0.449103	0.233385	613	536	892	360	575	595.2	1092	817	746	969	810	886.8
ENSMUSG00000005873_Reep5	-0.0464858	0.97536	1036	737	849	1198	1084	980.8	837	1042	908	1030	1212	1005.8
ENSMUSG00000005881_Ergic3	-0.0115775	1	1533	1176	1522	2192	2012	1687	1637	1681	1714	1989	1771	1758.4
ENSMUSG00000005882_Uqcc1	-0.023274	1	993	1094	887	938	1265	1035.4	1081	1057	899	1208	1230	1095
ENSMUSG00000005883_Spo11	2.53649	0.217453	0	0	0	0	34	6.8	49	26	87	20	1	36.6
ENSMUSG00000005886_Ncoa2	0.683104	0.0249257	361	352	304	244	590	370.2	639	391	720	811	633	638.8
ENSMUSG00000005892_Trh	0.234234	1	0	7	0	0	13	4	4	19	0	0	0	4.6
ENSMUSG00000005893_Nr2c2	0.516732	0.0977568	478	364	398	300	523	412.6	430	667	850	731	509	637.4
ENSMUSG00000005897_Nr2c1	0.216434	0.628644	479	445	487	557	426	478.8	709	469	781	478	532	593.8
ENSMUSG00000005899_Smpd4	-0.487859	0.0511641	781	735	703	1290	1245	950.8	491	786	524	968	795	712.8
ENSMUSG00000005907_Pex1	0.106657	0.922395	397	267	234	285	417	320	240	380	384	415	427	369.2
ENSMUSG00000005917_Otx1	4.80422	0.107604	0	0	0	0	0	0	0	2	0	5	11	3.6
ENSMUSG00000005936_Kctd20	-0.288525	0.357267	1000	959	1111	2189	1934	1438.6	1246	1148	900	1641	1159	1218.8
ENSMUSG00000005947_Itgae	2.1963	0.186807	0	0	8	6	0	2.8	30	10	4	22	3	13.8
ENSMUSG00000005949_Ctns	0.938253	9.86276e-06	234	232	209	284	220	235.8	472	445	521	489	492	483.8
ENSMUSG00000005950_P2rx5	3.08721	0.75087	0	0	0	0	0	0	0	0	0	0	5	1
ENSMUSG00000005951_Shpk	0.123905	1	0	20	5	10	2	7.4	1	23	0	0	21	9
ENSMUSG00000005958_Ephb3	-0.199809	0.949354	62	21	73	134	183	94.6	35	64	75	140	108	84.4
ENSMUSG00000005968_Tuft1	1.09667	0.000593916	436	260	173	270	171	262	491	711	657	602	587	609.6
ENSMUSG00000005973_Rcn1	0.479619	0.00234089	2520	2562	2730	4747	4046	3321	4587	4324	4952	5560	4808	4846.2
ENSMUSG00000005980_Dnase1	1.04344	0.176673	5	17	24	30	57	26.6	30	66	68	76	42	56.4
ENSMUSG00000005981_Trap1	-0.147157	0.563644	2559	2170	2668	3233	2885	2703	2596	2625	2363	2446	2890	2584
ENSMUSG00000005982_Naa60	-0.15675	0.814769	357	259	240	474	442	354.4	330	335	212	411	377	333
ENSMUSG00000005983_1700037C18Rik	0.366685	0.707185	42	54	54	98	48	59.2	55	71	38	143	104	82.2
ENSMUSG00000005986_Ankrd13d	0.315927	0.627683	133	64	75	101	123	99.2	95	127	115	159	162	131.6
ENSMUSG00000006005_Tpr	0.50781	0.0113341	3737	3463	3356	2470	4275	3460.2	4421	4880	6551	5220	5577	5329.8
ENSMUSG00000006010_Odr4	0.804709	0.000146399	524	543	533	428	509	507.4	742	930	1230	967	959	965.6
ENSMUSG00000006014_Prg4	0.31626	0.976415	7	10	22	6	5	10	2	23	25	20	0	14
ENSMUSG00000006019_Dhx34	0.0149463	1	60	41	28	50	80	51.8	21	71	16	82	89	55.8
ENSMUSG00000006021_Kptn	0.304409	0.435202	297	207	207	358	349	283.6	457	352	293	386	339	365.4
ENSMUSG00000006024_Napa	0.243728	0.177711	1994	1852	1980	2882	2723	2286.2	2714	2737	2586	3027	3207	2854.2
ENSMUSG00000006050_Sra1	0.020076	1	1153	1036	1126	1218	1284	1163.4	1181	1163	1266	1374	1332	1263.2
ENSMUSG00000006056_Calcoco2	2.0033	0.719592	0	0	2	0	0	0.4	1	0	10	0	0	2.2
ENSMUSG00000006057_Atp5g1	-0.113665	0.683534	1883	1544	1933	2285	2286	1986.2	1751	1836	1980	2054	2121	1948.4
ENSMUSG00000006058_Snf8	-0.386065	0.551352	119	94	131	91	132	113.4	94	76	144	80	71	93
ENSMUSG00000006095_Tbcb	-0.297709	0.109509	2045	1877	1633	2084	2081	1944	1694	1610	1804	1739	1608	1691
ENSMUSG00000006127_Inpp5k	0.85962	2.45376e-06	313	309	296	398	445	352.2	594	609	618	728	846	679
ENSMUSG00000006134_Crkl	-0.17551	0.767209	631	604	813	1401	1368	963.4	714	812	542	1084	1281	886.6
ENSMUSG00000006143_Upk3bl	4.69515	9.4093e-173	44	47	61	66	51	53.8	1245	1287	1537	1570	1837	1495.2
ENSMUSG00000006154_Eps8l1	-0.0363138	1	253	255	162	373	211	250.8	232	177	175	397	339	264
ENSMUSG00000006169_Clint1	-0.586715	0.0271124	689	945	1016	776	835	852.2	699	551	752	611	456	613.8
ENSMUSG00000006179_Prss16	0.37751	1	0	5	0	0	7	2.4	0	2	7	0	8	3.4
ENSMUSG00000006191_Cdkal1	0.106314	0.887441	373	368	397	575	462	435	385	640	369	510	568	494.4
ENSMUSG00000006205_Htra1	3.62963	6.86895e-05	0	0	30	12	21	12.6	58	98	154	235	292	167.4
ENSMUSG00000006215_Zbtb17	-0.362641	0.266207	376	300	464	598	636	474.8	340	434	273	488	395	386
ENSMUSG00000006216_Clcnkb	-0.512777	1	0	0	3	0	11	2.8	0	0	3	7	0	2
ENSMUSG00000006218_Fam131c	1.25648	0.323787	0	8	2	5	11	5.2	12	10	23	13	8	13.2
ENSMUSG00000006219_Fblim1	-0.176034	0.734144	1155	1203	964	2216	1978	1503.2	1153	1127	1019	2305	1402	1401.2
ENSMUSG00000006235_Epor	-0.474513	0.634543	53	34	42	47	42	43.6	11	25	44	63	29	34.4
ENSMUSG00000006241_Ccdc159	1.06905	0.260397	24	6	13	10	25	15.6	24	30	54	59	8	35
ENSMUSG00000006262_Mob1b	0.0640563	0.940984	805	600	770	757	1047	795.8	735	835	911	1018	931	886
ENSMUSG00000006269_Atp6v1b1	2.54146	0.375408	0	0	0	9	0	1.8	0	3	0	32	21	11.2
ENSMUSG00000006273_Atp6v1b2	0.284423	0.140081	2887	2977	2890	2899	2875	2905.6	3591	3732	4214	3769	3778	3816.8
ENSMUSG00000006276_Eps15l1	-0.0832418	0.858285	937	987	991	1279	1395	1117.8	1030	1043	990	1421	1124	1121.6
ENSMUSG00000006281_Tep1	0.071057	1	100	49	52	126	106	86.6	101	100	86	98	85	94
ENSMUSG00000006288_Ttc5	0.455976	0.00207254	1739	1518	1654	2025	2004	1788	2645	2390	2743	2921	2340	2607.8
ENSMUSG00000006289_Osgep	-0.340126	0.145758	1165	1040	894	1484	1019	1120.4	764	1154	899	983	906	941.2
ENSMUSG00000006299_Aamp	0.0405538	0.968098	2911	2534	2698	4064	3584	3158.2	3139	3250	3145	3816	3819	3433.8
ENSMUSG00000006301_Tmbim1	2.1497	9.41719e-11	39	47	79	100	58	64.6	220	260	323	478	252	306.6
ENSMUSG00000006304_Arpc2	-0.431473	0.00167982	4854	4521	4765	6364	6550	5410.8	3913	4097	4239	4293	4669	4242.2
ENSMUSG00000006307_Kmt2b	0.649723	0.149087	89	88	46	142	99	92.8	139	120	200	171	138	153.6
ENSMUSG00000006310_Zbtb32	1.02894	0.524364	7	13	20	0	16	11.2	3	27	48	11	39	25.6
ENSMUSG00000006313_Upk1a	6.6587	1.468e-185	40	30	41	27	17	31	2854	3461	3823	2876	4030	3408.8
ENSMUSG00000006315_Tmem147	-0.0935755	0.821798	1223	1103	1052	1349	1275	1200.4	1157	1245	1289	1088	1204	1196.6
ENSMUSG00000006333_Rps9	-0.305993	0.0468103	7463	6204	7089	10089	9742	8117.4	6849	6174	6509	7666	7414	6922.4
ENSMUSG00000006335_Tfpt	0.525624	0.0393951	211	227	266	310	342	271.2	445	331	440	472	378	413.2
ENSMUSG00000006342_Susd2	2.06022	0.241899	0	0	1	27	11	7.8	34	41	0	48	31	30.8
ENSMUSG00000006344_Ggt5	2.98288	0.0771581	0	0	0	22	0	4.4	3	25	71	38	34	34.2
ENSMUSG00000006345_Ggt1	-1.68187	9.90622e-06	172	71	101	192	221	151.4	41	39	54	62	49	49
ENSMUSG00000006356_Crip2	-1.87722	0	2260	2093	2391	4035	4134	2982.6	902	631	884	644	1145	841.2
ENSMUSG00000006360_Crip1	-2.50886	2.55233e-16	431	339	530	1002	663	593	80	64	92	126	183	109
ENSMUSG00000006362_Cbfa2t3	-2.06254	0.0138535	18	14	25	31	20	21.6	5	7	1	12	2	5.4
ENSMUSG00000006369_Fbln1	-0.879529	1.18515e-07	1196	1145	1295	2303	1882	1564.2	715	835	809	1123	977	891.8
ENSMUSG00000006373_Pgrmc1	-0.166505	0.43946	4623	4571	4887	6154	6276	5302.2	4454	4835	4319	6002	5525	5027
ENSMUSG00000006378_Gcat	-0.756105	0.0203657	164	242	223	370	306	261	198	145	134	156	175	161.6
ENSMUSG00000006386_Tek	2.00343	0.0122866	7	8	10	86	30	28.2	24	156	97	150	131	111.6
ENSMUSG00000006389_Mpl	1.9403	0.682356	0	0	5	0	3	1.6	0	0	0	38	0	7.6
ENSMUSG00000006390_Elovl1	0.871269	2.82919e-07	423	421	447	651	620	512.4	715	889	1189	1161	1018	994.4
ENSMUSG00000006392_Med8	-0.193424	0.456696	1119	1117	1143	1327	1260	1193.2	1159	1206	1105	993	1080	1108.6
ENSMUSG00000006395_Hyi	0.624225	0.398504	23	38	42	65	54	44.4	31	43	91	106	96	73.4
ENSMUSG00000006398_Cdc20	-0.905561	1.05502e-10	3296	2767	3264	4710	4070	3621.4	1823	2030	1988	1854	2481	2035.2
ENSMUSG00000006403_Adamts4	5.81568	0.0133177	0	0	0	0	0	0	0	14	16	1	4	7
ENSMUSG00000006411_Nectin4	3.21889	3.89035e-37	83	83	81	119	109	95	449	939	914	1346	1109	951.4
ENSMUSG00000006412_Pfdn2	-0.139639	0.608258	1435	1322	1413	1891	1641	1540.4	1608	1364	1462	1550	1423	1481.4
ENSMUSG00000006418_Rnf114	-0.156225	0.598445	2277	1845	1870	2966	3321	2455.8	2593	2248	1858	2562	2240	2300.2
ENSMUSG00000006423_C330007P06Rik	0.0436689	0.98762	592	563	695	858	736	688.8	609	771	722	866	809	755.4
ENSMUSG00000006435_Neurl1a	0.0175444	1	1	5	6	65	37	22.8	38	20	1	15	34	21.6
ENSMUSG00000006442_Srm	-0.061149	0.970352	579	652	535	876	1068	742	664	610	613	813	1050	750
ENSMUSG00000006445_Epha2	0.102114	1	41	64	68	176	204	110.6	82	118	129	154	119	120.4
ENSMUSG00000006456_Rbm14	-1.19058	0.000206749	385	306	387	1010	867	591	224	189	200	327	387	265.4
ENSMUSG00000006457_Actn3	0.635887	0.858197	0	3	14	18	12	9.4	31	10	0	29	4	14.8
ENSMUSG00000006462_A530013C23Rik	-0.586811	1	0	0	0	5	0	1	0	0	0	0	3	0.6
ENSMUSG00000006463_Zdhhc24	0.048677	1	169	85	139	180	269	168.4	165	152	187	130	269	180.6
ENSMUSG00000006464_Bbs1	0.387595	0.717059	63	31	23	61	87	53	75	42	79	127	40	72.6
ENSMUSG00000006469_Slc34a3	3.21639	0.750953	0	0	0	0	0	0	0	5	0	0	0	1
ENSMUSG00000006471_Ndor1	-0.708221	0.268789	42	40	59	89	79	61.8	24	33	24	65	54	40
ENSMUSG00000006476_Nsmf	-0.55157	0.35041	130	154	167	448	462	272.2	141	207	100	309	189	189.2
ENSMUSG00000006494_Pdk1	0.23508	0.295754	1417	1264	1559	2354	2368	1792.4	2086	1792	2451	2156	2539	2204.8
ENSMUSG00000006498_Ptbp1	-0.462875	0.0252595	2109	1729	2166	3857	3871	2746.4	1833	1913	1614	2446	2534	2068
ENSMUSG00000006517_Mvd	-0.576291	0.0708226	342	267	340	584	508	408.2	271	270	202	256	425	284.8
ENSMUSG00000006519_Cyba	-0.588313	0.0017235	851	743	683	822	768	773.4	525	500	496	566	681	553.6
ENSMUSG00000006522_Itih3	-3.48173	0.628644	0	0	0	0	7	1.4	0	0	0	0	0	0
ENSMUSG00000006526_Stimate	0.0243584	1	85	80	71	95	82	82.6	53	90	122	110	78	90.6
ENSMUSG00000006527_Sfmbt1	-0.572715	0.00698731	690	589	583	936	666	692.8	472	481	620	475	415	492.6
ENSMUSG00000006538_Ihh	-4.21477	0.4471	10	0	0	0	0	2	0	0	0	0	0	0
ENSMUSG00000006542_Prkag3	-3.75424	0.562879	0	0	7	0	0	1.4	0	0	0	0	0	0
ENSMUSG00000006546_Cryba2	2.07307	0.756371	3	0	0	0	0	0.6	15	0	0	0	0	3
ENSMUSG00000006567_Atp7b	0.0873814	1	22	19	13	43	16	22.6	23	23	35	29	16	25.2
ENSMUSG00000006570_Defb2	0.618039	1	1	0	0	0	0	0.2	1	0	0	0	1	0.4
ENSMUSG00000006574_Slc4a1	-1.34526	1	0	0	0	1	0	0.2	0	0	0	0	0	0
ENSMUSG00000006575_Rundc3a	-0.782112	0.640424	31	8	20	31	23	22.6	26	5	0	12	25	13.6
ENSMUSG00000006576_Slc4a3	0.642886	0.306168	45	50	52	41	60	49.6	64	75	43	151	91	84.8
ENSMUSG00000006585_Cdt1	-0.646576	0.00171705	658	448	563	659	842	634	378	343	384	566	483	430.8
ENSMUSG00000006586_Runx1t1	3.85328	0.000515526	33	0	0	14	0	9.4	86	214	164	129	138	146.2
ENSMUSG00000006587_Snai3	0.802974	0.948076	0	0	0	2	7	1.8	0	10	0	5	0	3
ENSMUSG00000006589_Aprt	-0.267408	0.225807	888	947	954	1280	1254	1064.6	759	859	795	1170	1136	943.8
ENSMUSG00000006599_Gtf2h1	-0.44478	0.05351	892	652	814	805	1098	852.2	588	757	465	790	728	665.6
ENSMUSG00000006611_Hfe	0.942632	0.697807	8	2	11	45	0	13.2	0	12	52	49	19	26.4
ENSMUSG00000006638_Abhd1	1.94664	0.179415	1	1	4	0	2	1.6	11	4	7	4	9	7
ENSMUSG00000006641_Slc5a6	0.274237	0.728092	87	112	77	233	234	148.6	185	159	231	151	190	183.2
ENSMUSG00000006649_Nphs1	0.133985	1	1	2	2	6	5	3.2	1	7	2	4	4	3.6
ENSMUSG00000006651_Aplp1	0.20886	1	0	4	23	17	19	12.6	19	19	0	28	9	15
ENSMUSG00000006673_Qrich1	-0.0434737	0.964264	3452	2742	3139	4680	3867	3576	3668	3431	3094	4219	3916	3665.6
ENSMUSG00000006675_P4htm	0.0111007	1	73	83	29	127	152	92.8	103	79	100	78	121	96.2
ENSMUSG00000006676_Usp19	-0.00944755	1	239	260	272	574	600	389	286	338	248	584	555	402.2
ENSMUSG00000006678_Pola1	-0.32767	0.143905	1628	1952	1956	1801	2311	1929.6	1219	1452	2184	1633	1805	1658.6
ENSMUSG00000006699_Cdc42	-0.133	0.5893	9170	8236	11349	12160	13302	10843.4	9671	9884	11347	10830	10565	10459.4
ENSMUSG00000006705_Pknox1	-0.31295	0.278168	699	492	867	1094	1027	835.8	541	539	651	943	885	711.8
ENSMUSG00000006711_D130043K22Rik	-1.34524	1	0	0	0	1	0	0.2	0	0	0	0	0	0
ENSMUSG00000006715_Gmnn	-1.04729	3.70009e-10	1356	1330	1136	1625	1521	1393.6	781	816	584	672	713	713.2
ENSMUSG00000006717_Acot13	0.132472	0.725114	557	478	447	666	625	554.6	617	594	684	604	721	644
ENSMUSG00000006720_Zfp184	0.255008	0.568805	495	609	325	558	610	519.4	612	608	915	731	454	664
ENSMUSG00000006724_Cyp27b1	-0.530629	0.949354	12	0	0	1	13	5.2	0	0	2	4	13	3.8
ENSMUSG00000006728_Cdk4	-0.377407	0.0111232	10536	9716	10070	14141	14177	11728	10199	8712	8552	10096	10031	9518
ENSMUSG00000006731_B4galnt1	0.304511	0.897801	6	30	8	47	36	25.4	28	51	16	31	34	32
ENSMUSG00000006732_Mettl1	-0.37918	0.0581731	691	559	813	1000	880	788.6	551	522	660	764	722	643.8
ENSMUSG00000006736_Tspan31	-0.179024	0.415473	2067	1784	2000	2725	2421	2199.4	2016	2025	2114	1940	2161	2051.2
ENSMUSG00000006740_Kif5b	0.0229941	1	8457	6238	6806	5447	7807	6951	7487	7645	7919	8092	6928	7614.2
ENSMUSG00000006763_Saal1	-0.703678	0.000267266	672	572	612	846	828	706	402	336	429	521	622	462
ENSMUSG00000006764_Tph2	2.28253	0.691581	0	0	0	1	0	0.2	5	0	0	0	2	1.4
ENSMUSG00000006777_Krt23	-4.18146	8.6708e-216	4113	3274	4513	5150	5128	4435.6	236	223	208	357	278	260.4
ENSMUSG00000006782_Cnp	-1.46704	0.0008273	258	140	310	491	460	331.8	113	163	34	148	156	122.8
ENSMUSG00000006784_Ttc25	0.275368	0.942219	43	13	5	28	15	20.8	39	16	20	38	21	26.8
ENSMUSG00000006800_Sulf2	-0.358274	0.376604	289	292	293	475	361	342	353	335	221	232	247	277.6
ENSMUSG00000006818_Sod2	-0.449457	0.0161495	1344	1331	1168	1537	1778	1431.6	1079	1150	808	1221	1312	1114
ENSMUSG00000006850_Tmco6	0.289654	0.850066	12	46	36	80	48	44.4	74	41	50	55	62	56.4
ENSMUSG00000006906_Stambp	0.659062	0.00378758	239	287	325	424	352	325.4	400	494	537	634	678	548.6
ENSMUSG00000006920_Ezh1	0.27155	0.689924	266	104	206	394	315	257	183	293	254	460	433	324.6
ENSMUSG00000006930_Hap1	-1.15432	0.0359463	70	102	57	207	316	150.4	48	57	52	99	88	68.8
ENSMUSG00000006931_P3h4	0.484536	0.161794	228	209	184	538	373	306.4	411	337	443	541	486	443.6
ENSMUSG00000006932_Ctnnb1	0.0927731	0.81293	1899	1876	2374	2511	2392	2210.4	2280	2360	3065	2359	2483	2509.4
ENSMUSG00000006941_Eif1b	-0.277378	0.291609	518	453	496	789	634	578	551	416	460	570	515	502.4
ENSMUSG00000006948_Klk4	6.86598	0.000280071	0	0	0	0	0	0	19	0	32	19	5	15
ENSMUSG00000006958_Chrd	2.26796	0.436125	0	0	0	0	10	2	16	0	28	1	2	9.4
ENSMUSG00000006998_Psmd2	-0.412121	0.00330479	9601	8562	9403	12345	11706	10323.4	8343	8149	8104	8029	8346	8194.2
ENSMUSG00000007021_Syngr3	-1.72528	0.011063	55	46	37	78	63	55.8	21	4	36	7	20	17.6
ENSMUSG00000007029_Vars	-0.962018	0.00816692	373	333	300	1219	939	632.8	281	272	281	375	431	328
ENSMUSG00000007030_Vwa7	1.13667	0.7508	1	1	1	0	0	0.6	3	2	1	2	0	1.6
ENSMUSG00000007033_Hspa1l	-0.11323	1	2	9	8	5	7	6.2	11	6	0	11	3	6.2
ENSMUSG00000007034_Slc44a4	-1.6374	0.179467	41	27	10	58	76	42.4	7	11	0	50	4	14.4
ENSMUSG00000007035_Msh5	0.440241	0.646193	38	18	51	26	59	38.4	59	53	80	36	45	54.6
ENSMUSG00000007036_Abhd16a	-0.11894	0.915324	338	325	365	791	704	504.6	388	382	329	753	569	484.2
ENSMUSG00000007038_Neu1	-0.0580579	1	246	297	203	468	399	322.6	346	336	213	354	368	323.4
ENSMUSG00000007039_Ddah2	0.142722	0.651183	1256	1188	1027	1926	1762	1431.8	1467	1415	1471	1966	2019	1667.6
ENSMUSG00000007041_Clic1	-0.0426143	0.959665	2480	2113	2282	3036	2739	2530	2531	2218	2613	2821	2888	2614.2
ENSMUSG00000007050_Lsm2	-0.740885	8.10803e-07	1236	1053	1129	1619	1535	1314.4	878	819	754	831	856	827.6
ENSMUSG00000007080_Pole	-0.976127	0.00146572	569	354	500	894	915	646.4	280	484	208	284	425	336.2
ENSMUSG00000007097_Atp1a2	-0.315268	0.980321	5	12	9	18	8	10.4	12	13	0	18	1	8.8
ENSMUSG00000007107_Atp1a4	-4.77536	0.233688	14	0	1	0	0	3	0	0	0	0	0	0
ENSMUSG00000007122_Casq1	0.020974	1	1	6	0	1	0	1.6	8	1	0	0	0	1.8
ENSMUSG00000007207_Stx1a	-0.132361	0.949354	193	95	102	248	246	176.8	202	159	94	187	187	165.8
ENSMUSG00000007216_Zfp775	-0.0262956	1	24	34	19	72	59	41.6	27	29	25	72	61	42.8
ENSMUSG00000007279_Scube2	1.34863	1	0	0	0	0	0	0	0	0	1	0	0	0.2
ENSMUSG00000007338_Mrpl49	-0.286872	0.148426	1194	1203	1347	1368	1491	1320.6	1290	1007	1101	1237	1143	1155.6
ENSMUSG00000007379_Dennd2c	3.18345	9.27016e-16	60	66	52	16	44	47.6	262	517	591	498	563	486.2
ENSMUSG00000007411_Mark3	-0.0532063	1	512	395	840	574	750	614.2	747	730	449	344	833	620.6
ENSMUSG00000007415_Gatad1	-0.363924	0.088653	1455	1296	1307	1336	1286	1336	1109	1068	1368	981	1054	1116
ENSMUSG00000007440_Pcdha11	4.82064	0.189866	0	0	0	0	0	0	0	7	0	11	0	3.6
ENSMUSG00000007458_M6pr	-0.0799346	0.820174	2371	2158	2507	2910	3075	2604.2	2310	2529	2594	2919	2751	2620.6
ENSMUSG00000007476_Lrrc8a	0.109386	0.799201	1388	1292	1329	1378	1391	1355.6	1293	1607	2033	1471	1451	1571
ENSMUSG00000007480_Mc5r	0.908558	0.895913	0	7	0	14	0	4.2	0	0	29	14	0	8.6
ENSMUSG00000007564_Ppp2r1a	-0.181033	0.441531	4252	3733	3596	6850	6109	4908	4198	4193	4221	5223	4816	4530.2
ENSMUSG00000007570_Fance	0.361887	0.618524	50	54	48	154	92	79.6	94	93	99	114	126	105.2
ENSMUSG00000007589_Tinf2	-0.547565	0.0189507	531	405	533	639	800	581.6	403	378	306	510	501	419.6
ENSMUSG00000007591_Tssk4	0.219604	1	17	25	10	0	15	13.4	22	11	44	0	10	17.4
ENSMUSG00000007603_Dus3l	-0.231628	0.4471	417	391	520	633	640	520.2	393	415	495	605	440	469.6
ENSMUSG00000007610_Gtpbp3	-0.545736	0.289291	81	95	138	253	248	163	113	116	95	145	102	114.2
ENSMUSG00000007613_Tgfbr1	-0.0462947	0.971844	2865	2870	2546	3155	3436	2974.4	3606	2976	2787	3406	2534	3061.8
ENSMUSG00000007617_Homer1	-0.557453	0.284154	222	136	194	94	224	174	131	150	122	89	140	126.4
ENSMUSG00000007646_Rad51c	-0.160652	0.930124	118	77	165	168	172	140	132	143	213	85	76	129.8
ENSMUSG00000007653_Gabrb2	6.80487	9.44024e-22	3	0	0	0	2	1	85	177	59	200	147	133.6
ENSMUSG00000007655_Cav1	0.745948	0.0468973	309	269	259	356	298	298.2	167	504	685	645	713	542.8
ENSMUSG00000007656_Arpp19	0.0992098	0.776027	5178	4953	5843	6144	5503	5524.2	6303	6272	7026	6677	5351	6325.8
ENSMUSG00000007659_Bcl2l1	0.275242	0.349806	1587	1169	1214	2699	2175	1768.8	1777	2241	1623	2892	2630	2232.6
ENSMUSG00000007670_Khsrp	0.116836	0.909882	158	164	198	259	247	205.2	203	241	309	232	185	234
ENSMUSG00000007682_Dio2	8.5693	2.01519e-09	0	0	0	0	0	0	25	40	121	55	4	49
ENSMUSG00000007721_Ccdc124	-0.652454	3.75869e-06	1625	1479	1634	2115	1969	1764.4	1141	1099	1079	1278	1364	1192.2
ENSMUSG00000007739_Cct4	-0.379258	0.00714796	8641	7609	8237	10743	9884	9022.8	6867	7540	7149	7522	7709	7357.4
ENSMUSG00000007777_0610009B22Rik	0.0685089	0.906523	1082	1028	1149	1272	1221	1150.4	1190	1210	1573	1287	1181	1288.2
ENSMUSG00000007783_Cpt1c	0.388054	0.598631	200	47	149	209	169	154.8	141	207	124	289	307	213.6
ENSMUSG00000007805_Twist2	-2.26822	0.949354	0	2	0	0	0	0.4	0	0	0	0	0	0
ENSMUSG00000007812_Zfp655	0.918927	2.76025e-08	776	651	483	769	922	720.2	1181	1335	1401	1726	1617	1452
ENSMUSG00000007815_Rhoa	-0.267429	0.113778	2850	2538	2899	3897	3641	3165	2437	2529	2891	2828	3241	2785.2
ENSMUSG00000007817_Zmiz1	-0.113967	0.756462	861	714	687	841	864	793.4	708	773	724	914	808	785.4
ENSMUSG00000007827_Ankrd26	0.166924	0.755673	620	539	729	408	715	602.2	636	709	777	980	574	735.2
ENSMUSG00000007833_Aldh16a1	-0.754828	0.140168	105	79	161	387	280	202.4	121	134	83	134	130	120.4
ENSMUSG00000007836_Hnrnpa0	-0.492677	0.00557389	977	924	1070	1237	1134	1068.4	916	796	765	749	795	804.2
ENSMUSG00000007837_Prrg2	0.0221985	1	149	175	214	305	236	215.8	293	194	188	239	234	229.6
ENSMUSG00000007850_Hnrnph1	-0.0418503	0.973378	4611	4177	4302	4554	5609	4650.6	5361	4442	4443	5199	4615	4812
ENSMUSG00000007867_Ift43	0.600443	0.000795719	558	425	495	550	567	519	812	646	982	880	890	842
ENSMUSG00000007872_Id3	-0.209346	0.412823	14526	12688	9350	14352	15090	13201.2	10785	10477	9620	15237	15247	12273.2
ENSMUSG00000007877_Tcap	-1.34525	1	0	0	0	1	0	0.2	0	0	0	0	0	0
ENSMUSG00000007880_Arid1a	0.0071171	1	1820	1448	1760	1918	2507	1890.6	1950	1999	1960	2029	2092	2006
ENSMUSG00000007888_Crlf1	-3.8014	1.81008e-06	72	72	48	164	188	108.8	1	15	0	5	18	7.8
ENSMUSG00000007891_Ctsd	0.138163	0.75087	1066	952	1067	1920	1794	1359.8	1275	1529	1125	2090	1810	1565.8
ENSMUSG00000007892_Rplp1	-0.320973	0.0803774	2239	1733	2480	3405	2952	2561.8	1868	1939	2295	2123	2558	2156.6
ENSMUSG00000007908_Hmgcll1	-0.0375921	1	176	85	178	120	170	145.8	122	83	183	237	147	154.4
ENSMUSG00000007946_Phox2a	-1.45489	1	0	0	1	0	0	0.2	0	0	0	0	0	0
ENSMUSG00000007950_Abhd8	-0.469692	0.401	235	203	229	655	632	390.8	297	227	142	371	396	286.6
ENSMUSG00000007987_Ift22	0.0637205	0.949354	431	533	472	634	600	534	571	560	566	670	608	595
ENSMUSG00000007989_Fzd3	0.423082	0.0335173	2177	1811	1802	1880	1934	1920.8	2823	2951	3221	2591	2201	2757.4
ENSMUSG00000008028_1700008O03Rik	-0.258704	1	5	6	3	8	19	8.2	3	2	4	12	15	7.2
ENSMUSG00000008035_Mid1ip1	-0.608465	0.0645145	456	314	408	665	677	504	165	357	299	464	457	348.4
ENSMUSG00000008036_Ap2s1	-0.270445	0.203094	939	958	1177	1513	1245	1166.4	1013	1033	857	1146	1066	1023
ENSMUSG00000008090_Fgfrl1	-0.615919	0.371465	77	42	81	127	96	84.6	73	62	23	51	75	56.8
ENSMUSG00000008129_4930432K21Rik	-1.00428	0.578197	17	2	85	18	38	32	5	12	57	3	8	17
ENSMUSG00000008136_Fhl2	-0.858965	0.33549	256	154	61	147	108	145.2	164	133	25	32	64	83.6
ENSMUSG00000008140_Emc10	-0.0572881	1	246	306	250	462	648	382.4	399	232	367	413	500	382.2
ENSMUSG00000008153_Clstn3	0.732321	0.431771	15	20	60	74	126	59	57	77	46	151	172	100.6
ENSMUSG00000008167_Fbxw9	0.887797	0.000469464	148	142	145	262	182	175.8	294	324	326	437	338	343.8
ENSMUSG00000008193_Spib	3.52223	0.641269	0	0	0	0	0	0	0	0	0	0	7	1.4
ENSMUSG00000008200_Fnbp4	0.0137484	1	1362	953	1111	1173	1384	1196.6	1271	1140	1313	1344	1381	1289.8
ENSMUSG00000008206_Cers4	0.482465	0.136855	269	265	240	404	221	279.8	469	325	325	496	475	418
ENSMUSG00000008226_Scrn3	-0.122245	0.898763	198	190	309	451	442	318	297	250	315	392	263	303.4
ENSMUSG00000008301_Phax	0.255577	0.187834	1465	1585	1485	1769	1699	1600.6	1990	1954	2172	1964	2134	2042.8
ENSMUSG00000008305_Tle1	0.231768	0.677805	140	163	201	177	215	179.2	231	255	224	203	203	223.2
ENSMUSG00000008307_1700109H08Rik	0.858386	0.240895	63	24	48	36	100	54.2	125	127	28	87	140	101.4
ENSMUSG00000008318_Relt	-1.36335	0.178964	46	3	13	62	76	40	22	9	7	24	15	15.4
ENSMUSG00000008333_Snrpb2	-0.446958	0.00492807	1650	1514	1644	2194	2169	1834.2	1435	1278	1594	1289	1501	1419.4
ENSMUSG00000008348_Ubc	-0.297351	0.160501	2926	2768	3446	4121	3214	3295	2912	3027	2874	3361	2062	2847.2
ENSMUSG00000008373_Prpf31	-0.387491	0.0125992	2587	2379	2562	2920	3128	2715.2	2230	2013	1933	2617	2285	2215.6
ENSMUSG00000008384_Sertad1	0.0910001	1	51	96	70	111	89	83.4	46	70	149	134	82	96.2
ENSMUSG00000008393_Carhsp1	-0.700434	4.5598e-05	1651	1488	1646	2731	2346	1972.4	1400	981	1065	1325	1590	1272.2
ENSMUSG00000008398_Elk3	-1.36415	0.000634121	365	265	257	433	210	306	213	91	152	78	90	124.8
ENSMUSG00000008429_Herpud2	0.328782	0.518414	170	165	104	169	163	154.2	139	189	245	225	248	209.2
ENSMUSG00000008435_Rdh13	0.307987	0.203378	602	696	575	841	695	681.8	982	869	1016	832	781	896
ENSMUSG00000008438_Adam21	0.548415	0.949354	9	3	0	0	23	7	10	7	32	0	2	10.2
ENSMUSG00000008450_Nutf2	-0.496353	0.000861189	2078	1927	2240	2494	2835	2314.8	1773	1569	1555	1835	1977	1741.8
ENSMUSG00000008461_Fut1	1.08723	0.384334	11	12	0	7	8	7.6	9	11	24	24	22	18
ENSMUSG00000008475_Arpc5	0.0964103	0.798811	5264	4320	4554	5088	4861	4817.4	5688	5400	6170	5197	5056	5502.2
ENSMUSG00000008482_Rnf151	-4.76104	0.209458	0	0	13	0	2	3	0	0	0	0	0	0
ENSMUSG00000008489_Elavl2	0.990921	0.0466101	54	109	46	213	99	104.2	169	242	297	224	139	214.2
ENSMUSG00000008496_Pou2f2	2.51053	0.406401	1	0	0	0	1	0.4	5	0	0	2	8	3
ENSMUSG00000008540_Mgst1	0.556838	0.00695047	3760	3028	3969	4517	4313	3917.4	3615	6954	8427	6380	5302	6135.6
ENSMUSG00000008575_Nfib	1.1366	1.67155e-12	4693	3593	4962	3913	5367	4505.6	8110	9554	14319	10596	10671	10650
ENSMUSG00000008601_Rab25	0.00175423	1	336	351	335	473	554	409.8	419	386	473	436	446	432
ENSMUSG00000008604_Ubqln4	-0.848325	0.0121671	574	398	595	1122	1432	824.2	308	499	283	634	626	470
ENSMUSG00000008658_Rbfox1	-0.42906	0.850606	27	29	5	18	8	17.4	6	7	29	19	12	14.6
ENSMUSG00000008668_Rps18	-0.160151	0.569863	7243	6221	5249	9618	9020	7470.2	6651	4885	7335	8025	8507	7080.6
ENSMUSG00000008682_Rpl10	-0.38297	0.0223916	2799	2295	2973	4386	4112	3313	2339	2204	2558	3177	3093	2674.2
ENSMUSG00000008683_Rps15a	-0.277079	0.153268	2116	2046	2512	3912	3057	2728.6	2072	2176	2247	2778	2576	2369.8
ENSMUSG00000008690_Ncaph2	0.0428147	0.969535	2057	1946	2028	3386	2799	2443.2	2319	2418	2602	3008	2915	2652.4
ENSMUSG00000008730_Hipk1	0.244725	0.66231	1871	1569	1177	1166	1346	1425.8	1285	3022	1689	1534	1584	1822.8
ENSMUSG00000008734_Gprc5b	-0.342673	0.508039	136	328	212	376	359	282.2	239	245	197	279	214	234.8
ENSMUSG00000008763_Man1a2	-0.036592	1	2059	1759	2236	1857	2403	2062.8	2244	2126	2758	2132	1466	2145.2
ENSMUSG00000008822_Acyp1	0.0473444	1	289	331	403	386	425	366.8	427	313	409	468	411	405.6
ENSMUSG00000008855_Hdac5	0.547117	0.362625	73	53	27	108	87	69.6	79	102	101	141	109	106.4
ENSMUSG00000008859_Rala	-0.0499799	0.953172	1949	2130	1682	2100	2426	2057.4	2219	1888	2258	2060	2191	2123.2
ENSMUSG00000008892_Vdac3	-0.275163	0.106597	2912	2760	3238	3716	3513	3227.8	2662	2695	3178	2787	2863	2837
ENSMUSG00000008958_Vps72	-0.240919	0.288436	1806	1673	1766	2843	2881	2193.8	1990	1679	1537	2265	2259	1946
ENSMUSG00000008976_Gabpa	0.00958146	1	981	930	1146	1657	1684	1279.6	1203	1228	1377	1808	1151	1353.4
ENSMUSG00000008999_Bmp7	-1.29759	1.08655e-08	1184	1041	996	2356	2344	1584.2	609	573	473	890	787	666.4
ENSMUSG00000009013_Dynll1	-0.695483	7.63414e-07	4367	4112	5200	6846	6149	5334.8	3246	3074	3025	3900	4174	3483.8
ENSMUSG00000009030_Pdcl	0.120745	0.701674	1067	1079	1388	1490	1596	1324	1519	1488	1357	1718	1546	1525.6
ENSMUSG00000009035_Tmem184b	-0.304047	0.831047	94	89	93	383	253	182.4	97	112	50	324	176	151.8
ENSMUSG00000009073_Nf2	-0.622692	0.0823959	318	207	347	621	578	414.2	289	232	172	387	309	277.8
ENSMUSG00000009076_Zmat5	-0.219307	0.576258	513	357	412	453	401	427.2	402	290	436	425	423	395.2
ENSMUSG00000009079_Ewsr1	-0.305532	0.0448195	16099	14108	13483	18550	18571	16162.2	13492	13157	13165	14459	15159	13886.4
ENSMUSG00000009090_Ap1b1	-0.625739	0.0966304	502	344	375	1026	612	571.8	280	532	255	530	312	381.8
ENSMUSG00000009092_Derl3	-0.631746	0.551068	43	42	58	37	21	40.2	22	7	24	53	41	29.4
ENSMUSG00000009093_Gstt4	-3.30875	0.662654	0	0	5	0	0	1	0	0	0	0	0	0
ENSMUSG00000009097_Tbx1	1.3331	1	0	0	0	0	0	0	0	0	0	0	1	0.2
ENSMUSG00000009108_Gnat2	-1.92246	0.069386	10	22	23	12	46	22.6	4	3	0	16	9	6.4
ENSMUSG00000009112_Bcl2l13	-0.360125	0.103302	967	581	804	1092	995	887.8	540	729	826	725	836	731.2
ENSMUSG00000009114_2610028H24Rik	3.94849	0.387658	0	0	0	0	0	0	0	6	0	0	3	1.8
ENSMUSG00000009115_Spatc1l	2.80802	0.810322	0	0	0	0	0	0	0	0	0	0	4	0.8
ENSMUSG00000009145_Dqx1	0.810445	0.67186	1	7	2	15	2	5.4	6	7	7	22	9	10.2
ENSMUSG00000009207_Lnpk	0.162083	0.650936	746	502	471	652	868	647.8	753	724	831	743	772	764.6
ENSMUSG00000009210_Prr29	3.52223	0.641269	0	0	0	0	0	0	0	0	0	0	7	1.4
ENSMUSG00000009246_Trpm5	1.95676	0.0598645	0	1	20	45	21	17.4	22	53	83	92	91	68.2
ENSMUSG00000009248_Ascl2	0.762411	0.878997	0	8	7	0	0	3	2	2	8	15	5	6.4
ENSMUSG00000009281_Rarres2	-0.00911356	1	3	0	1	12	3	3.8	0	4	5	7	3	3.8
ENSMUSG00000009291_Pttg1ip	0.460119	0.00162074	1995	1896	1820	2250	2552	2102.6	2792	2915	3442	3318	2927	3078.8
ENSMUSG00000009292_Trpm2	6.10314	0.00964377	0	0	0	0	0	0	0	29	8	4	1	8.4
ENSMUSG00000009293_Ube2g2	-0.0575241	0.949354	759	812	839	1219	1279	981.6	834	1102	933	1124	963	991.2
ENSMUSG00000009350_Mpo	1.30747	1	0	0	0	0	0	0	0	0	0	1	0	0.2
ENSMUSG00000009356_Lpo	-1.09932	0.468963	36	14	17	24	20	22.2	6	30	0	16	2	10.8
ENSMUSG00000009376_Met	-1.87282	1.39128e-12	879	688	382	974	1315	847.6	251	212	187	338	222	242
ENSMUSG00000009378_Slc16a12	1.62921	0.505926	17	0	0	2	7	5.2	11	1	0	26	52	18
ENSMUSG00000009394_Syn2	-0.479242	1	6	0	0	9	0	3	0	10	0	0	0	2
ENSMUSG00000009406_Elk1	-0.367109	0.752775	107	42	40	148	135	94.4	81	42	50	159	48	76
ENSMUSG00000009418_Nav1	-1.37733	0	2184	1833	2092	2902	3003	2402.8	1311	823	916	866	906	964.4
ENSMUSG00000009470_Tnpo1	-0.599076	0.000420273	3373	2491	2468	2988	3672	2998.4	2425	2219	1830	2093	1887	2090.8
ENSMUSG00000009487_Otog	4.63045	0.230481	0	0	0	0	0	0	4	0	0	12	0	3.2
ENSMUSG00000009535_Rnmt	-0.0711579	0.881364	1714	1541	1471	1988	1944	1731.6	1817	1776	1816	1736	1582	1745.4
ENSMUSG00000009545_Kcnq1	0.10595	1	123	52	118	275	304	174.4	81	86	75	431	307	196
ENSMUSG00000009549_Srp14	0.148766	0.597589	1369	1400	1233	1539	1614	1431	1743	1687	1787	1565	1658	1688
ENSMUSG00000009555_Cdk9	0.119649	0.949354	80	137	95	200	167	135.8	138	144	213	119	157	154.2
ENSMUSG00000009563_Tor2a	-0.782612	1.09226e-05	727	925	899	1216	1178	989	583	628	479	632	719	608.2
ENSMUSG00000009566_Fpgs	-0.427748	0.312592	255	224	198	463	481	324.2	163	224	206	329	335	251.4
ENSMUSG00000009569_Mrtfb	0.55928	0.00595011	1047	787	935	859	973	920.2	1240	1385	2002	1269	1383	1455.8
ENSMUSG00000009575_Cbx5	0.150339	0.584129	5907	5251	5631	6513	6495	5959.4	5810	7421	8945	6952	6133	7052.2
ENSMUSG00000009585_Apobec3	-0.823154	0.0387876	282	344	490	957	347	484	279	145	247	363	408	288.4
ENSMUSG00000009596_Taf7l	4.72862	0.337379	0	0	0	0	0	0	0	0	0	18	0	3.6
ENSMUSG00000009614_Sardh	-0.619927	0.360534	72	82	59	217	226	131.2	104	67	70	134	57	86.4
ENSMUSG00000009621_Vav2	0.423256	0.57929	63	88	42	56	56	61	53	99	80	126	94	90.4
ENSMUSG00000009628_Tex15	1.28111	0.0714797	74	63	46	35	24	48.4	202	142	197	53	46	128
ENSMUSG00000009630_Ppp2cb	0.660254	0.0281655	214	176	160	157	212	183.8	344	295	341	296	279	311
ENSMUSG00000009633_G0s2	1.51524	0.0826362	10	6	7	3	24	10	21	22	28	17	63	30.2
ENSMUSG00000009640_Dmap1	-0.0261544	1	954	765	714	1072	918	884.6	936	779	791	1130	1001	927.4
ENSMUSG00000009646_Pla2g12b	0.449845	1	6	0	0	0	0	1.2	0	2	0	8	0	2
ENSMUSG00000009647_Mcu	0.23131	0.639309	333	362	472	414	393	394.8	273	456	678	591	520	503.6
ENSMUSG00000009654_Oit3	2.3143	0.34933	0	1	0	8	0	1.8	15	0	12	20	0	9.4
ENSMUSG00000009681_Bcr	0.265161	0.580791	208	241	179	316	248	238.4	222	306	418	313	266	305
ENSMUSG00000009687_Fxyd5	-0.603286	1	0	0	0	9	6	3	0	5	0	4	0	1.8
ENSMUSG00000009731_Kcnd1	1.34665	0.502868	0	0	40	1	22	12.6	42	6	17	62	49	35.2
ENSMUSG00000009733_Tfcp2	0.353621	0.276792	397	319	377	746	596	487	590	753	481	837	565	645.2
ENSMUSG00000009734_Pou6f2	1.50403	0.422644	7	0	0	2	1	2	5	4	8	12	3	6.4
ENSMUSG00000009739_Pou6f1	-0.196939	0.960893	19	18	32	70	57	39.2	46	25	43	52	7	34.6
ENSMUSG00000009741_Ubp1	0.638096	0.0151907	496	363	596	409	377	448.2	868	737	773	711	670	751.8
ENSMUSG00000009772_Nuak2	0.391514	0.569834	84	41	63	87	95	74	120	71	73	96	149	101.8
ENSMUSG00000009828_Cilk1	-0.510696	0.038132	509	527	426	673	678	562.6	426	425	285	491	464	418.2
ENSMUSG00000009863_Sdhb	-0.227339	0.245869	5664	5086	5296	5967	5679	5538.4	4662	4947	5654	4649	5404	5063.2
ENSMUSG00000009876_Cox4i2	3.64152	8.56665e-11	11	14	2	43	8	15.6	160	219	163	287	183	202.4
ENSMUSG00000009894_Snap47	0.493125	0.000975849	1659	1236	1458	2005	1993	1670.2	2410	2384	2238	2984	2397	2482.6
ENSMUSG00000009905_Kdsr	0.478725	0.0802406	590	510	564	537	688	577.8	553	849	1292	915	719	865.6
ENSMUSG00000009907_Vps4b	0.0882569	0.810322	2751	2871	2742	3046	3186	2919.2	2995	3155	3609	3229	3655	3328.6
ENSMUSG00000009927_Rps25	-0.192711	0.34312	4204	3699	4747	6243	5472	4873	3808	4081	4490	4876	5326	4516.2
ENSMUSG00000009941_Nxf2	3.48211	0.0045854	0	0	0	15	0	3	33	26	33	48	28	33.6
ENSMUSG00000009995_Taz	0.394522	0.0474716	723	603	586	663	929	700.8	865	975	840	1119	1109	981.6
ENSMUSG00000010021_Kif19a	4.24709	0.233382	0	0	0	0	0	0	1	8	2	0	0	2.2
ENSMUSG00000010025_Aldh3a2	-0.0145352	1	391	280	318	588	730	461.4	527	394	400	382	643	469.2
ENSMUSG00000010044_Zmynd10	3.56462	0.0701104	0	0	0	2	0	0.4	11	4	4	0	11	6
ENSMUSG00000010045_Tmem115	-0.37304	0.488247	194	152	223	477	368	282.8	140	208	185	360	242	227
ENSMUSG00000010047_Hyal2	-0.0249333	1	1023	1109	1122	2019	1906	1435.8	1366	1363	1249	1780	1611	1473.8
ENSMUSG00000010048_Ifrd2	-0.599009	0.0591665	343	277	417	680	739	491.2	287	333	232	467	360	335.8
ENSMUSG00000010051_Hyal1	1.33787	0.00101892	26	33	44	40	52	39	85	133	85	126	94	104.6
ENSMUSG00000010054_Tusc2	0.32135	0.401993	200	202	237	409	452	300	355	308	400	436	447	389.2
ENSMUSG00000010057_Nprl2	0.18562	0.592359	427	330	383	450	572	432.4	484	515	454	635	516	520.8
ENSMUSG00000010064_Slc38a3	2.42401	0.000974498	16	0	32	9	35	18.4	118	93	65	147	95	103.6
ENSMUSG00000010066_Cacna2d2	-2.01898	0.856126	0	5	0	0	0	1	1	0	0	0	0	0.2
ENSMUSG00000010067_Rassf1	-0.16245	0.809185	366	250	224	281	277	279.6	239	274	255	243	330	268.2
ENSMUSG00000010080_Epn3	-0.127403	1	96	93	130	296	187	160.4	84	147	23	263	251	153.6
ENSMUSG00000010086_Rnf112	5.12723	0.0842149	0	0	0	0	0	0	1	0	0	9	13	4.6
ENSMUSG00000010095_Slc3a2	-0.418935	0.00650961	3218	2884	3129	3428	4262	3384.2	2173	2767	2504	3067	2987	2699.6
ENSMUSG00000010097_Nxf1	-0.156411	0.519667	2974	2906	2922	3756	3240	3159.6	2744	3288	3134	3167	2761	3018.8
ENSMUSG00000010110_Stx5a	0.489292	0.00441223	986	1092	1120	1483	1734	1283	1560	1772	1788	2585	1846	1910.2
ENSMUSG00000010122_Slc47a1	-4.59119	0.27382	0	10	2	0	0	2.4	0	0	0	0	0	0
ENSMUSG00000010136_Pifo	0.411817	0.957635	2	6	3	2	8	4.2	0	5	11	13	2	6.2
ENSMUSG00000010142_Tnfrsf13b	-0.104534	1	51	8	9	26	21	23	7	3	38	16	52	23.2
ENSMUSG00000010154_Spire2	-0.270281	0.949354	10	13	23	12	29	17.4	13	1	11	37	17	15.8
ENSMUSG00000010175_Prox1	1.46488	0.27363	24	0	33	25	2	16.8	12	57	92	18	71	50
ENSMUSG00000010205_Raver1	0.00611785	1	0	0	0	1	0	0.2	0	0	1	0	0	0.2
ENSMUSG00000010277_2610507B11Rik	-0.373108	0.191852	374	382	451	528	701	487.2	332	368	370	563	358	398.2
ENSMUSG00000010290_AI597479	-0.258235	0.445734	758	573	759	1319	771	836	719	524	944	835	657	735.8
ENSMUSG00000010307_Tmem86a	0.164211	0.934602	54	39	64	123	109	77.8	123	69	79	107	67	89
ENSMUSG00000010311_Optc	-0.197015	1	6	1	4	8	23	8.4	7	17	0	2	9	7
ENSMUSG00000010342_Tex14	3.60568	0.119276	3	0	0	0	0	0.6	0	22	17	8	0	9.4
ENSMUSG00000010358_Ifi35	0.397074	0.644288	77	24	79	92	92	72.8	62	120	121	63	131	99.4
ENSMUSG00000010362_Rdm1	0.710793	0.00709873	180	197	233	317	216	228.6	438	347	452	406	336	395.8
ENSMUSG00000010376_Nedd8	-0.198452	0.346047	2922	2979	3128	3524	3443	3199.2	3087	2937	3083	2830	2907	2968.8
ENSMUSG00000010392_Gosr1	0.285224	0.124959	853	839	797	1089	1150	945.6	1041	1207	1248	1322	1298	1223.2
ENSMUSG00000010406_Mrpl52	-0.306956	0.39624	391	358	411	674	480	462.8	263	411	310	495	504	396.6
ENSMUSG00000010435_Spaca7	-1.34522	1	0	0	0	1	0	0.2	0	0	0	0	0	0
ENSMUSG00000010453_Kansl3	-0.0166401	1	363	345	324	827	681	508	410	465	486	682	559	520.4
ENSMUSG00000010461_Eya4	1.14605	0.492341	6	7	2	30	11	11.2	38	11	55	19	0	24.6
ENSMUSG00000010476_Ebf3	-1.3452	1	0	0	0	1	0	0.2	0	0	0	0	0	0
ENSMUSG00000010492_Uckl1os	1.03545	0.807001	4	0	2	1	0	1.4	2	0	0	4	11	3.4
ENSMUSG00000010505_Myt1	2.74686	0.810322	0	0	0	0	0	0	0	0	0	4	0	0.8
ENSMUSG00000010517_Faf1	0.330646	0.537541	209	194	124	195	258	196	293	322	159	286	241	260.2
ENSMUSG00000010529_Gm266	-0.81107	0.161624	65	106	75	131	83	92	85	65	50	41	33	54.8
ENSMUSG00000010538_Tsacc	0.588625	0.421379	25	14	28	44	39	30	46	41	64	35	47	46.6
ENSMUSG00000010554_Mettl16	-0.112189	0.758834	1465	1386	1619	1726	1367	1512.6	1210	1473	1705	1579	1572	1507.8
ENSMUSG00000010592_Dazl	5.98751	0.000268472	0	0	0	0	0	0	13	3	8	8	8	8
ENSMUSG00000010607_Pigyl	-0.0408211	1	493	406	493	580	599	514.2	482	379	629	526	647	532.6
ENSMUSG00000010608_Rbm25	0.366394	0.0593585	4495	3836	4010	3265	5031	4127.4	5502	5876	6171	5940	5080	5713.8
ENSMUSG00000010609_Psen2	-0.421411	0.49784	131	85	173	136	120	129	139	66	71	121	119	103.2
ENSMUSG00000010651_Acaa1b	-0.137038	0.984189	21	32	24	51	42	34	27	16	34	42	45	32.8
ENSMUSG00000010660_Plcd1	3.73605	1.00309e-29	23	23	18	50	76	38	430	422	467	691	607	523.4
ENSMUSG00000010663_Fads1	-0.844042	0.00118299	618	375	580	1019	1085	735.4	365	395	309	598	455	424.4
ENSMUSG00000010721_Lmbr1	1.09029	2.13014e-05	191	137	127	253	210	183.6	292	323	498	524	437	414.8
ENSMUSG00000010751_Tnfrsf22	0.50481	0.396428	81	38	38	111	97	73	112	95	108	127	92	106.8
ENSMUSG00000010755_Cars	-0.230062	0.295659	1314	1247	1240	1994	1498	1458.6	1148	1400	1163	1457	1412	1316
ENSMUSG00000010760_Phlda2	0.0344223	1	133	183	124	108	157	141	91	145	240	146	170	158.4
ENSMUSG00000010797_Wnt2	3.46791	0.0663455	0	0	0	11	0	2.2	44	10	0	55	14	24.6
ENSMUSG00000010803_Gabra1	9.17801	7.32225e-41	0	0	0	0	1	0.2	121	165	227	316	169	199.6
ENSMUSG00000010825_Grid2ip	1.24485	0.807642	0	0	0	5	0	1	0	4	7	0	1	2.4
ENSMUSG00000010830_Kdelr3	0.819789	0.123527	34	38	51	76	58	51.4	50	92	66	134	141	96.6
ENSMUSG00000010841_Cfap97d1	-0.123789	1	0	3	2	3	0	1.6	3	0	0	1	4	1.6
ENSMUSG00000010911_Apip	-0.577536	0.0118858	500	557	559	609	520	549	369	407	459	415	326	395.2
ENSMUSG00000010914_Pdhx	-0.216598	0.46195	837	652	1026	987	1048	910	582	873	1009	842	861	833.4
ENSMUSG00000010936_Vac14	-0.176964	0.949354	124	76	56	128	116	100	131	86	19	92	134	92.4
ENSMUSG00000011008_Mcoln2	-5.85401	0.0208601	0	14	10	0	8	6.4	0	0	0	0	0	0
ENSMUSG00000011034_Slc5a1	0.515154	0.888014	0	24	7	56	0	17.4	9	31	22	21	47	26
ENSMUSG00000011096_Akt1s1	0.0477899	1	852	609	539	1511	1223	946.8	718	930	923	1225	1287	1016.6
ENSMUSG00000011114_Tbrg1	-0.0162722	1	1932	1706	1974	2274	2275	2032.2	2087	1869	2213	2256	2278	2140.6
ENSMUSG00000011118_Panx3	4.72862	0.337273	0	0	0	0	0	0	0	0	0	18	0	3.6
ENSMUSG00000011148_Adssl1	0.536535	0.495655	56	62	39	167	127	90.2	78	67	228	124	177	134.8
ENSMUSG00000011158_Brf1	0.572685	0.0708813	176	228	219	336	208	233.4	270	284	389	426	497	373.2
ENSMUSG00000011171_Vipr2	0.359012	0.915794	45	7	14	36	4	21.2	21	3	42	49	34	29.8
ENSMUSG00000011179_Odc1	-0.141974	0.879875	483	451	539	329	451	450.6	536	537	469	380	273	439
ENSMUSG00000011254_Thg1l	-0.223634	0.667079	314	416	427	509	274	388	398	327	399	341	321	357.2
ENSMUSG00000011256_Adam19	1.20373	0.48867	13	2	2	29	1	9.4	46	17	30	3	10	21.2
ENSMUSG00000011257_Pabpc4	-0.663207	0.0174398	398	333	366	687	612	479.2	304	325	197	358	390	314.8
ENSMUSG00000011263_Exoc3l2	4.12659	0.110444	0	0	0	1	0	0.2	4	18	0	5	0	5.4
ENSMUSG00000011267_Zfp296	0.00698415	1	4	0	4	0	6	2.8	1	2	5	3	4	3
ENSMUSG00000011305_Plin5	0.608416	0.475735	51	61	30	58	14	42.8	59	50	58	98	99	72.8
ENSMUSG00000011306_Sugp1	-0.0146816	1	972	959	910	1599	1173	1122.6	1166	1041	1265	1245	1140	1171.4
ENSMUSG00000011349_Dmrtc2	3.41774	0.522991	0	0	0	0	0	0	0	4	2	0	0	1.2
ENSMUSG00000011382_Dhdh	0.635184	0.587317	3	30	25	29	14	20.2	35	30	22	40	44	34.2
ENSMUSG00000011427_Zfp790	0.414584	0.261403	273	249	196	444	217	275.8	339	321	385	393	516	390.8
ENSMUSG00000011463_Cpb1	5.03503	0.154743	0	0	0	0	0	0	0	8	12	0	0	4
ENSMUSG00000011486_Slc25a41	0.173688	1	0	4	0	1	7	2.4	6	1	0	2	5	2.8
ENSMUSG00000011589_Fsd1	0.235735	0.488386	524	415	433	540	518	486	710	580	503	764	489	609.2
ENSMUSG00000011632_Pinlyp	0.309707	0.97047	0	9	1	7	15	6.4	9	8	6	10	8	8.2
ENSMUSG00000011658_Fuz	0.0979869	0.99591	48	62	47	74	114	69	69	91	62	79	84	77
ENSMUSG00000011751_Sptbn4	1.08119	0.724077	2	0	3	3	0	1.6	1	3	1	2	12	3.8
ENSMUSG00000011752_Pgam1	-0.611411	9.61053e-05	2021	1735	2212	3082	2656	2341.2	1543	1263	1807	1543	1923	1615.8
ENSMUSG00000011831_Evi5	0.0811793	1	322	148	275	111	186	208.4	300	174	288	123	313	239.6
ENSMUSG00000011832_Evi5l	0.358495	0.666881	85	64	43	116	160	93.6	127	67	92	147	191	124.8
ENSMUSG00000011837_Snapc2	-0.291511	0.283948	635	410	529	806	747	625.4	486	524	433	711	537	538.2
ENSMUSG00000011877_Git1	-0.103641	0.949354	206	156	131	216	201	182	148	140	147	225	248	181.6
ENSMUSG00000011884_Gltp	0.767896	2.4554e-06	736	711	634	1105	1073	851.8	1113	1516	1740	1667	1610	1529.2
ENSMUSG00000011958_Bnip2	-0.230281	0.314431	1292	1420	1407	1619	2040	1555.6	1439	1367	1112	1597	1520	1407
ENSMUSG00000011960_Ccnt1	-0.00363583	1	818	892	830	999	1147	937.2	762	1007	938	1141	1152	1000
ENSMUSG00000012017_Scarf2	0.959484	0.673542	0	0	7	3	7	3.4	4	5	8	7	11	7
ENSMUSG00000012042_4930579F01Rik	2.10222	0.949354	0	0	0	0	0	0	0	2	0	0	0	0.4
ENSMUSG00000012076_Brms1l	-0.0469444	1	470	406	496	580	503	491	483	587	412	620	425	505.4
ENSMUSG00000012114_Med15	-0.157197	0.771629	503	386	464	745	774	574.4	399	489	385	779	664	543.2
ENSMUSG00000012117_Dhdds	-0.130731	0.826717	456	496	507	1007	602	613.6	628	590	468	589	647	584.4
ENSMUSG00000012123_Crybg2	2.04268	1.83906e-12	95	51	82	107	122	91.4	231	505	392	468	383	395.8
ENSMUSG00000012126_Ubxn11	0.578778	0.219781	163	61	129	129	97	115.8	132	223	179	224	168	185.2
ENSMUSG00000012187_Mogat1	0.492396	0.912976	6	0	13	9	0	5.6	3	8	11	8	13	8.6
ENSMUSG00000012296_Tjap1	-0.335502	0.533566	265	217	276	573	616	389.4	281	316	187	492	312	317.6
ENSMUSG00000012350_Ehf	-3.45282	0	3434	3394	4559	5274	6017	4535.6	254	408	521	454	557	438.8
ENSMUSG00000012396_Nanog	1.42219	0.685707	0	0	0	0	8	1.6	0	6	1	8	7	4.4
ENSMUSG00000012405_Rpl15	-0.305476	0.0543302	5230	4375	5201	7767	7096	5933.8	4623	4652	4916	5596	5467	5050.8
ENSMUSG00000012422_Tmem167	-0.039717	0.981126	2729	2626	2860	3041	3195	2890.2	3001	3206	3036	2905	2817	2993
ENSMUSG00000012428_Steap4	7.80263	5.68262e-06	0	0	0	0	0	0	0	50	28	54	13	29
ENSMUSG00000012429_Mplkip	0.45324	0.47139	48	52	73	119	140	86.4	87	148	89	155	131	122
ENSMUSG00000012443_Kif11	-0.812635	6.21086e-11	4561	3932	4448	5131	5582	4730.8	2645	2822	2779	3218	2861	2865
ENSMUSG00000012483_Rpa3	-0.403025	0.0162331	1223	1180	1424	1804	1661	1458.4	1107	1172	1258	1083	1195	1163
ENSMUSG00000012519_Mlkl	7.46367	8.09843e-05	0	0	0	0	0	0	25	30	0	4	52	22.2
ENSMUSG00000012535_Tnpo3	-0.237103	0.179673	2865	2400	2559	3724	3617	3033	2393	2726	2600	2969	2898	2717.2
ENSMUSG00000012609_Ttll5	0.44125	0.274	175	170	173	172	273	192.6	342	262	182	344	255	277
ENSMUSG00000012640_Zfp715	1.04658	3.74194e-07	200	284	281	324	360	289.8	617	616	716	680	548	635.4
ENSMUSG00000012705_Retn	4.17271	0.473358	0	0	0	0	0	0	0	0	0	12	0	2.4
ENSMUSG00000012777_Acp4	2.80802	0.810322	0	0	0	0	0	0	0	0	0	0	4	0.8
ENSMUSG00000012819_Cdh23	1.69753	0.396661	0	1	6	0	3	2	3	1	11	15	8	7.6
ENSMUSG00000012848_Rps5	-0.115295	0.641257	9916	9030	9931	13300	12141	10863.6	10502	9833	10338	10980	11445	10619.6
ENSMUSG00000012889_Podnl1	-3.52645	0.606143	6	0	0	0	0	1.2	0	0	0	0	0	0
ENSMUSG00000013033_Adgrl1	0.0109439	1	291	307	360	310	473	348.2	455	315	313	383	396	372.4
ENSMUSG00000013076_Amotl1	0.727125	1.49903e-07	912	775	878	1033	1087	937	1438	1525	1636	1960	1717	1655.2
ENSMUSG00000013083_2200002J24Rik	-4.82087	0.191784	0	11	0	4	0	3	0	0	0	0	0	0
ENSMUSG00000013089_Etv5	-2.73967	2.95505e-14	1739	1578	2177	5254	4295	3008.6	380	421	154	516	831	460.4
ENSMUSG00000013091_Tmem190	-0.0775889	1	1	0	0	13	0	2.8	0	4	0	9	0	2.6
ENSMUSG00000013150_Gfod2	-0.344039	0.344749	266	275	341	523	504	381.8	351	240	285	413	283	314.4
ENSMUSG00000013155_Enkd1	-0.707944	0.0129208	218	185	208	274	243	225.6	141	139	140	140	172	146.4
ENSMUSG00000013160_Atp6v0d1	0.520504	0.00076719	1024	964	860	1367	1295	1102	1511	1579	1842	1886	1549	1673.4
ENSMUSG00000013236_Ptprs	0.592469	0.0177243	407	299	482	580	618	477.2	514	697	594	973	1033	762.2
ENSMUSG00000013275_Slc41a1	-1.31456	0.124689	57	98	119	196	288	151.6	39	73	3	60	137	62.4
ENSMUSG00000013353_4931406B18Rik	1.39219	1	0	0	0	0	0	0	0	1	0	0	0	0.2
ENSMUSG00000013367_Iglon5	0.211082	1	0	3	2	0	0	1	2	0	0	1	4	1.4
ENSMUSG00000013415_Igf2bp1	-0.709785	1.78345e-06	4050	3591	3691	4970	5133	4287	2860	2835	2082	3385	2707	2773.8
ENSMUSG00000013418_B4galnt2	-2.46922	0.300465	0	0	3	7	10	4	1	0	0	1	1	0.6
ENSMUSG00000013419_Zfp651	0.351005	0.876093	16	15	34	44	25	26.8	57	39	7	15	57	35
ENSMUSG00000013465_Nelfb	-0.206819	0.360349	2360	1977	1706	2961	2544	2309.6	1800	1748	2130	2573	2407	2131.6
ENSMUSG00000013483_Card14	7.45347	2.87499e-13	1	0	0	0	0	0.2	16	73	42	54	118	60.6
ENSMUSG00000013495_Tmem175	0.943919	5.83534e-07	276	357	294	394	342	332.6	675	638	714	709	687	684.6
ENSMUSG00000013523_Bcas1	0.285561	0.905173	13	9	28	22	59	26.2	41	26	38	14	42	32.2
ENSMUSG00000013539_Tango2	1.00848	3.27953e-05	148	159	162	191	193	170.6	371	288	420	332	418	365.8
ENSMUSG00000013584_Aldh1a2	0.162287	1	7	40	0	142	1	38	43	77	34	36	18	41.6
ENSMUSG00000013593_Ndufs2	-0.189438	0.399106	3704	3560	3752	4478	4360	3970.8	3618	3683	4243	3164	3771	3695.8
ENSMUSG00000013611_Snx31	7.22574	1.61441e-25	10	0	6	0	0	3.2	141	764	649	609	594	551.4
ENSMUSG00000013622_Atraid	0.856129	5.58152e-08	651	605	592	773	633	650.8	1004	1107	1438	1383	1401	1266.6
ENSMUSG00000013629_Cad	-1.03824	0.0201057	184	135	161	308	330	223.6	127	104	37	160	135	112.6
ENSMUSG00000013646_Sh3bp5l	-0.188794	0.878997	147	124	153	467	349	248	148	139	222	375	237	224.2
ENSMUSG00000013653_1810065E05Rik	-4.23847	0.450578	0	0	10	0	0	2	0	0	0	0	0	0
ENSMUSG00000013662_Atad1	-0.272468	0.221249	2304	1618	1623	2221	2925	2138.2	1547	1990	1562	2029	2217	1869
ENSMUSG00000013663_Pten	0.688082	0.00547936	481	466	562	359	538	481.2	760	806	1125	829	676	839.2
ENSMUSG00000013698_Pea15a	-1.00954	6.53743e-12	2486	2201	2831	3734	3730	2996.4	1398	1618	1291	1596	1915	1563.6
ENSMUSG00000013701_Timm23	-0.152112	0.527312	1548	1480	1516	1931	1768	1648.6	1488	1535	1620	1604	1650	1579.4
ENSMUSG00000013707_Tnfaip8l2	1.39818	1	0	0	0	0	0	0	1	0	0	0	0	0.2
ENSMUSG00000013736_Trnt1	0.107217	0.793312	1759	1837	2009	1817	1978	1880	2172	2352	2376	1965	1980	2169
ENSMUSG00000013766_Ly6g6e	1.36069	0.294443	3	4	3	27	1	7.6	17	19	29	7	26	19.6
ENSMUSG00000013787_Ehmt2	-0.145752	0.828742	316	340	348	496	530	406	220	369	483	519	360	390.2
ENSMUSG00000013822_Elof1	-0.27961	0.122169	1779	1817	1641	2034	2176	1889.4	1644	1639	1644	1687	1677	1658.2
ENSMUSG00000013833_Med16	0.0573702	1	81	110	148	402	389	226	177	193	183	345	294	238.4
ENSMUSG00000013846_St3gal1	-0.904286	0.388543	73	23	35	65	73	53.8	22	66	3	25	30	29.2
ENSMUSG00000013858_Tmem259	0.130676	1	11	27	25	63	50	35.2	14	46	45	44	50	39.8
ENSMUSG00000013878_Rnf170	0.329333	0.487588	246	186	202	146	343	224.6	265	321	251	378	293	301.6
ENSMUSG00000013921_Clip3	0.414878	0.427117	172	122	200	428	271	238.6	342	325	178	484	309	327.6
ENSMUSG00000013928_Thap8	0.233191	1	0	0	0	6	10	3.2	0	1	14	3	0	3.6
ENSMUSG00000013936_Myl2	2.10222	0.949354	0	0	0	0	0	0	0	2	0	0	0	0.4
ENSMUSG00000013973_Dedd	0.46616	0.430684	65	78	54	89	63	69.8	77	67	122	151	108	105
ENSMUSG00000013974_Mcemp1	2.79081	0.639071	0	0	0	0	0	0	0	0	0	2	2	0.8
ENSMUSG00000013997_Nit1	0.208763	0.559975	432	379	376	471	401	411.8	512	498	417	641	484	510.4
ENSMUSG00000014030_Pax5	3.22922	0.75231	0	0	0	0	0	0	5	0	0	0	0	1
ENSMUSG00000014039_Prdm15	-0.44324	0.301912	384	297	303	234	257	295	173	260	272	186	293	236.8
ENSMUSG00000014074_Rnf168	-0.322008	0.172147	579	473	534	743	783	622.4	401	447	511	647	638	528.8
ENSMUSG00000014075_Tctex1d2	-0.250295	0.490135	358	296	342	369	379	348.8	338	304	259	362	301	312.8
ENSMUSG00000014077_Chp1	-0.456315	0.0395542	539	624	620	1001	1073	771.4	452	571	555	752	624	590.8
ENSMUSG00000014158_Trpv4	-1.52749	1.04822e-05	319	276	306	924	936	552.2	138	153	200	305	180	195.2
ENSMUSG00000014164_Klhl3	-0.117805	0.893405	427	301	286	299	387	340	350	327	357	247	391	334.4
ENSMUSG00000014177_Tvp23b	0.128175	0.67843	1904	1733	1895	1733	2019	1856.8	2200	1906	2210	2210	2394	2184
ENSMUSG00000014195_Dnajc7	-0.022542	1	3090	2547	2979	3632	3308	3111.2	3389	3201	3312	3136	3189	3245.4
ENSMUSG00000014226_Cacybp	-0.500919	0.000497629	5234	5081	5581	5598	6206	5540	4137	4058	4264	4047	4414	4184
ENSMUSG00000014232_Cluap1	0.582624	0.0642007	164	144	115	173	149	149	208	216	259	280	235	239.6
ENSMUSG00000014243_Zswim7	0.742539	0.0413448	63	88	98	117	147	102.6	193	137	177	226	173	181.2
ENSMUSG00000014245_Pigl	0.139575	0.878997	186	175	222	230	258	214.2	321	252	246	177	241	247.4
ENSMUSG00000014294_Ndufa2	-0.140715	0.594442	1631	1654	1991	2578	2155	2001.8	1707	1830	1935	1989	2163	1924.8
ENSMUSG00000014301_Pam16	-0.150433	0.841949	213	199	171	343	233	231.8	174	187	253	251	242	221.4
ENSMUSG00000014303_Glis2	-0.420803	0.364464	191	134	134	316	280	211	157	130	123	215	195	164
ENSMUSG00000014313_Cox6c	-0.164585	0.497	2101	1977	2366	3026	2511	2396.2	1798	2226	2275	2397	2682	2275.6
ENSMUSG00000014329_Bicc1	-3.24772	3.0542e-25	558	608	549	555	684	590.8	26	89	87	49	83	66.8
ENSMUSG00000014349_Ube2z	-0.444555	0.114364	303	318	446	444	548	411.8	286	266	335	312	403	320.4
ENSMUSG00000014353_Tmem87b	0.327444	0.287725	717	368	431	588	899	600.6	786	768	790	939	662	789
ENSMUSG00000014355_Anapc1	-0.113715	0.692205	3335	2413	3210	4284	3515	3351.4	2951	3069	3258	3453	3667	3279.6
ENSMUSG00000014361_Mertk	-0.0485353	1	17	68	61	130	53	65.8	84	42	53	67	87	66.6
ENSMUSG00000014402_Tsg101	-0.167072	0.47017	3150	2890	3185	3961	3886	3414.4	3159	3529	3207	2944	3215	3210.8
ENSMUSG00000014418_Hps5	0.321776	0.359379	357	219	296	431	475	355.6	393	398	365	688	503	469.4
ENSMUSG00000014426_Map3k4	-0.340868	0.345346	326	437	266	542	536	421.4	271	272	416	417	394	354
ENSMUSG00000014444_Piezo1	-0.739225	0.611612	36	7	6	13	38	20	8	11	14	6	23	12.4
ENSMUSG00000014470_Rnf166	0.305202	0.72219	53	33	53	75	102	63.2	76	79	81	111	58	81
ENSMUSG00000014496_Ankrd28	-0.542271	0.124253	258	383	476	434	447	399.6	362	259	351	200	280	290.4
ENSMUSG00000014498_Ankrd52	-0.312006	0.900891	46	9	18	36	44	30.6	26	15	5	54	30	26
ENSMUSG00000014503_Pkd2l2	0.629196	0.354633	54	48	20	47	46	43	76	50	108	62	60	71.2
ENSMUSG00000014504_Srp19	-0.0966279	0.784127	1149	1082	1160	1467	1308	1233.2	1155	1133	1311	1213	1326	1227.6
ENSMUSG00000014529_Tmbim7	2.9314	0.810347	0	0	0	0	0	0	0	4	0	0	0	0.8
ENSMUSG00000014547_Wdfy2	0.267199	0.70618	148	86	136	226	154	150	214	209	106	181	227	187.4
ENSMUSG00000014550_Rbsn	-0.133429	0.810322	872	514	725	1093	1119	864.6	690	1024	855	945	585	819.8
ENSMUSG00000014551_Mrps25	-0.190155	0.501878	788	691	899	1101	1008	897.4	748	828	1033	755	785	829.8
ENSMUSG00000014554_Dguok	0.140562	0.712809	527	365	597	654	647	558	630	567	598	775	688	651.6
ENSMUSG00000014592_Camta1	0.995266	6.46352e-06	733	569	674	485	607	613.6	1222	1144	1727	1559	1010	1332.4
ENSMUSG00000014599_Csf1	2.49455	0.000111379	35	32	28	43	0	27.6	142	132	138	216	239	173.4
ENSMUSG00000014601_Strip1	-0.115516	0.825279	1022	827	813	1493	1283	1087.6	812	1078	748	1317	1340	1059
ENSMUSG00000014602_Kif1a	2.75348	7.61324e-13	33	17	31	66	21	33.6	228	157	292	287	230	238.8
ENSMUSG00000014603_Alx3	3.85114	0.600797	0	0	0	0	0	0	8	0	0	0	0	1.6
ENSMUSG00000014606_Slc25a11	-0.126422	0.653714	1601	1449	1692	2460	2100	1860.4	1588	1815	1679	2060	1849	1798.2
ENSMUSG00000014609_Chrne	2.10223	0.949354	0	0	0	0	0	0	0	2	0	0	0	0.4
ENSMUSG00000014633_Cmc2	-0.492546	0.0601198	359	332	464	566	528	449.8	264	358	407	299	354	336.4
ENSMUSG00000014668_Chfr	-0.0751177	0.894787	903	599	867	1175	1079	924.6	768	783	959	1105	1026	928.2
ENSMUSG00000014704_Hoxa2	5.55159	2.44114e-16	0	5	8	2	0	3	241	112	90	216	149	161.6
ENSMUSG00000014725_Adam28	-0.600928	1	0	0	0	0	2	0.4	0	1	0	0	0	0.2
ENSMUSG00000014747_Ankrd53	1.17462	0.75087	2	0	2	0	1	1	0	5	2	0	6	2.6
ENSMUSG00000014748_Tex261	-0.146396	0.640424	1219	872	947	1494	1464	1199.2	898	1007	1248	1170	1397	1144
ENSMUSG00000014763_Fam120b	0.387918	0.0166752	1187	868	1198	1296	1346	1179	1479	1565	1617	1794	1747	1640.4
ENSMUSG00000014767_Tbp	-0.183403	0.462767	1160	995	992	1082	1309	1107.6	992	936	1019	1083	1189	1043.8
ENSMUSG00000014769_Psmb1	-0.241668	0.151674	5154	4839	5433	6521	6273	5644	5025	4788	5242	5007	5277	5067.8
ENSMUSG00000014773_Dll1	-0.457751	1	0	0	0	26	17	8.6	0	0	0	22	9	6.2
ENSMUSG00000014776_Nol3	4.32979	0.140288	0	0	0	0	0	0	0	1	1	9	2	2.6
ENSMUSG00000014778_Fhod1	-0.115941	1	7	0	6	6	16	7	1	4	8	21	0	6.8
ENSMUSG00000014782_Plekhg4	-0.381762	0.949354	0	15	37	26	6	16.8	10	9	0	33	20	14.4
ENSMUSG00000014786_Slc9a5	-4.90287	0.134912	0	0	0	12	8	4	0	0	0	0	0	0
ENSMUSG00000014791_Elmo3	0.513069	0.0628299	242	167	266	362	332	273.8	368	316	386	493	496	411.8
ENSMUSG00000014813_Stc1	0.384864	0.106944	1141	1115	1238	1611	1432	1307.4	1156	1587	2492	2405	1510	1830
ENSMUSG00000014837_4931428F04Rik	-0.240049	0.798816	83	57	86	159	104	97.8	94	54	83	95	106	86.4
ENSMUSG00000014846_Tppp3	-0.414856	0.630555	33	31	59	62	66	50.2	44	39	33	56	25	39.4
ENSMUSG00000014850_Msh3	0.0167338	1	1224	1198	1142	1254	1463	1256.2	1324	1288	1526	1252	1393	1356.6
ENSMUSG00000014852_Adamts13	-1.82898	0.890318	0	4	0	0	0	0.8	0	0	0	1	0	0.2
ENSMUSG00000014856_Tmem208	-0.107273	0.828996	600	569	696	690	872	685.4	690	681	529	668	804	674.4
ENSMUSG00000014859_E2f4	-0.52309	0.206645	193	345	266	321	379	300.8	155	177	167	272	362	226.6
ENSMUSG00000014867_Surf4	-0.238693	0.161888	4084	3702	3944	5674	5377	4556.2	3668	3689	4038	4359	4669	4084.6
ENSMUSG00000014873_Surf2	-0.221945	0.599175	389	357	583	434	429	438.4	354	422	466	396	381	403.8
ENSMUSG00000014905_Dnajb9	0.0233005	1	1171	825	1161	1400	1551	1221.6	1063	1249	1851	1175	1188	1305.2
ENSMUSG00000014907_Naf1	-0.10878	1	84	54	40	33	69	56	49	77	58	37	57	55.6
ENSMUSG00000014932_Yes1	0.0148971	1	466	532	598	659	823	615.6	431	542	877	756	715	664.2
ENSMUSG00000014956_Ppp1cb	-0.129724	0.614466	3711	3444	3541	4207	4201	3820.8	3805	3600	3960	3716	3499	3716
ENSMUSG00000014959_Gorasp2	-0.429048	0.00706577	3118	2173	2430	3692	3424	2967.4	2369	2186	1999	2561	2496	2322.2
ENSMUSG00000014980_Tsen15	-0.517602	0.003867	863	747	822	1015	953	880	730	539	713	619	661	652.4
ENSMUSG00000015001_Oc90	11.1975	1.1427e-17	0	0	0	0	0	0	375	732	61	254	26	289.6
ENSMUSG00000015002_Efr3a	-0.166164	0.530676	1086	852	914	1070	1292	1042.8	807	963	1023	1147	1014	990.8
ENSMUSG00000015013_Trappc2l	0.211908	0.513622	410	355	397	463	485	422	578	497	428	551	538	518.4
ENSMUSG00000015016_Acsf3	-0.785078	0.295431	46	54	30	119	89	67.6	38	19	23	49	75	40.8
ENSMUSG00000015023_Ddx19a	-0.356938	0.214609	442	343	411	509	452	431.4	389	339	264	437	362	358.2
ENSMUSG00000015027_Galns	-1.10895	0.0847433	154	102	110	197	161	144.8	81	60	8	114	92	71
ENSMUSG00000015053_Gata2	-1.86668	0.000965693	69	154	127	163	161	134.8	36	43	8	83	29	39.8
ENSMUSG00000015083_C8g	-0.354563	0.791334	34	25	30	41	49	35.8	44	15	14	37	37	29.4
ENSMUSG00000015085_Entpd2	-0.282528	1	0	6	4	0	0	2	0	0	6	0	4	2
ENSMUSG00000015087_Rabl6	-0.247712	0.303156	680	548	672	946	827	734.6	655	633	563	800	613	652.8
ENSMUSG00000015090_Ptgds	2.91386	1.21099e-05	3	14	6	13	9	9	42	23	81	84	146	75.2
ENSMUSG00000015092_Edf1	-0.261367	0.143081	1648	1544	1682	2152	2048	1814.8	1598	1554	1455	1730	1691	1605.6
ENSMUSG00000015093_Clic3	6.96565	3.28177e-17	0	0	1	0	1	0.4	26	85	66	92	79	69.6
ENSMUSG00000015094_Npdc1	-0.477455	0.478038	91	71	76	132	171	108.2	61	97	38	125	84	81
ENSMUSG00000015095_Fbxw5	-0.112753	0.842725	785	664	773	1333	1254	961.8	714	872	715	1303	1069	934.6
ENSMUSG00000015112_Slc25a13	-0.609972	9.74557e-05	1395	1087	1220	1747	1651	1420	871	753	1058	1240	1024	989.2
ENSMUSG00000015120_Ube2i	-0.030994	1	4458	3882	4264	4813	5364	4556.2	4437	4672	4896	4841	4872	4743.6
ENSMUSG00000015126_Tsr3	0.199177	0.508493	613	505	531	764	748	632.2	860	574	851	886	665	767.2
ENSMUSG00000015127_Unkl	1.20697	0.159223	9	12	7	53	33	22.8	65	29	20	96	56	53.2
ENSMUSG00000015133_Lrrk1	0.317951	0.501726	192	185	198	427	304	261.2	234	301	382	512	279	341.6
ENSMUSG00000015134_Aldh1a3	-1.5663	0	3290	2239	2721	3662	4106	3203.6	832	1216	933	1024	1697	1140.4
ENSMUSG00000015143_Actn1	-0.936432	4.31545e-05	482	372	459	509	466	457.6	202	265	198	348	272	257
ENSMUSG00000015149_Sirt2	0.0864157	0.895437	521	478	444	564	817	564.8	702	557	596	720	585	632
ENSMUSG00000015165_Hnrnpl	-0.0185029	1	1204	1146	1046	1166	1148	1142	1009	1205	1525	1285	1054	1215.6
ENSMUSG00000015176_Nolc1	-0.661765	1.25853e-05	2398	1921	2315	2817	2700	2430.2	1424	1862	1671	1817	1363	1627.4
ENSMUSG00000015189_Casd1	0.561756	0.0463607	523	356	401	369	558	441.4	564	632	1052	661	575	696.8
ENSMUSG00000015202_Cnksr3	-0.751111	0.125876	142	169	181	213	184	177.8	49	110	72	219	127	115.4
ENSMUSG00000015214_Mtmr1	0.437233	0.404603	94	88	75	117	105	95.8	100	99	186	124	185	138.8
ENSMUSG00000015217_Hmgb3	-0.31945	0.0858054	6631	6020	6016	6519	7198	6476.8	6187	5581	5639	4809	5389	5521
ENSMUSG00000015222_Map2	0.832216	0.0399797	225	138	173	329	265	226	630	348	162	457	482	415.8
ENSMUSG00000015224_Cyp2j9	1.01163	0.0612725	111	49	51	39	72	64.4	82	146	237	138	102	141
ENSMUSG00000015243_Abca1	4.27142	1.40259e-13	6	21	3	66	14	22	292	345	553	595	402	437.4
ENSMUSG00000015247_Nipsnap3b	0.354916	0.0684692	769	863	989	1128	1015	952.8	975	1171	1521	1462	1404	1306.6
ENSMUSG00000015289_Lage3	-0.36891	0.0455078	1049	1068	1077	1296	1238	1145.6	990	909	1023	875	918	943
ENSMUSG00000015290_Ubl4a	-0.273127	0.162505	1222	1184	1189	1542	1470	1321.4	1235	1009	1016	1240	1316	1163.2
ENSMUSG00000015291_Gdi1	0.6397	1.34896e-05	2420	2337	2375	2432	2605	2433.8	3922	3886	4537	4477	3546	4073.6
ENSMUSG00000015305_Sash1	1.21269	0.204499	5	5	11	27	23	14.2	17	25	10	69	50	34.2
ENSMUSG00000015312_Gadd45b	1.19492	0.023566	135	103	53	58	72	84.2	352	225	123	127	211	207.6
ENSMUSG00000015335_Zdhhc12	0.156986	0.793131	282	168	258	303	246	251.4	296	244	303	326	323	298.4
ENSMUSG00000015337_Endog	-0.797847	0.582686	2	11	11	9	11	8.8	4	5	5	6	7	5.4
ENSMUSG00000015340_Cybb	5.74744	0.0736574	0	0	0	0	0	0	0	24	0	9	0	6.6
ENSMUSG00000015341_Golga7	-0.10449	0.75087	2407	2130	2348	2779	2783	2489.4	2747	2125	2450	2495	2479	2459.2
ENSMUSG00000015342_Xk	0.188166	0.888146	59	85	115	70	139	93.6	162	88	97	134	85	113.2
ENSMUSG00000015354_Pcolce2	-2.50727	0.593471	0	5	7	0	0	2.4	0	0	2	0	0	0.4
ENSMUSG00000015357_Clpx	0.103404	0.797899	1449	1413	1730	2013	2000	1721	1970	2022	2314	1657	1770	1946.6
ENSMUSG00000015363_Trabd	-0.167021	0.923404	131	68	108	308	224	167.8	94	107	133	192	243	153.8
ENSMUSG00000015377_Dennd6b	0.6817	0.107246	65	60	123	98	159	101	145	178	161	166	198	169.6
ENSMUSG00000015396_Cd83	3.93412	0.00132365	0	9	0	40	0	9.8	71	283	220	58	103	147
ENSMUSG00000015401_Cltrn	-3.08319	0.0142046	17	36	6	19	19	19.4	0	7	0	5	0	2.4
ENSMUSG00000015405_Ace2	1.16442	0.487922	11	8	14	68	0	20.2	4	39	121	21	45	46
ENSMUSG00000015451_C4a	5.62329	0.0343605	0	0	0	0	0	0	4	16	0	0	10	6
ENSMUSG00000015452_Ager	1.36277	0.0113984	39	34	35	25	27	32	79	58	46	170	107	92
ENSMUSG00000015461_Atf6b	-0.705372	0.0867694	374	386	424	1105	927	643.2	273	331	218	655	566	408.6
ENSMUSG00000015467_Egfl8	1.44916	0.357242	0	0	9	2	4	3	7	9	8	15	6	9
ENSMUSG00000015468_Notch4	1.43091	0.46466	4	0	3	5	3	3	3	5	21	0	14	8.6
ENSMUSG00000015474_Ppt2	-0.41888	0.411998	90	130	121	201	160	140.4	86	106	88	150	127	111.4
ENSMUSG00000015476_Prrt1	2.26327	0.154016	4	0	10	0	1	3	32	1	23	7	19	16.4
ENSMUSG00000015478_Rnf5	-0.155126	0.621055	610	558	583	700	667	623.6	576	561	527	710	621	599
ENSMUSG00000015484_Fam163a	2.57574	0.48537	0	0	10	0	0	2	50	0	0	0	18	13.6
ENSMUSG00000015488_Cacfd1	0.299097	0.252319	507	358	528	791	867	610.2	744	741	721	940	755	780.2
ENSMUSG00000015501_Hivep2	0.29294	0.858512	111	86	66	37	48	69.6	46	53	69	136	185	97.8
ENSMUSG00000015522_Arnt	0.109813	0.855077	714	546	556	882	988	737.2	542	902	704	1040	1013	840.2
ENSMUSG00000015533_Itga2	-3.54365	8.62346e-05	29	93	68	85	92	73.4	6	0	21	0	6	6.6
ENSMUSG00000015536_Mocs2	0.212596	0.49798	535	390	452	495	614	497.2	621	650	622	550	601	608.8
ENSMUSG00000015542_Nat9	0.163241	0.819929	200	252	195	282	191	224	303	265	249	247	278	268.4
ENSMUSG00000015568_Lpl	-0.684049	0.296102	143	103	141	160	253	160	197	52	136	58	66	101.8
ENSMUSG00000015575_Atp6v0e	0.347512	0.0513381	1196	997	1148	1124	1221	1137.2	1361	1411	1620	1637	1753	1556.4
ENSMUSG00000015597_Zfp318	0.322547	0.303703	348	320	451	387	411	383.4	511	530	368	591	568	513.6
ENSMUSG00000015605_Srf	-0.239367	0.87598	65	23	60	79	101	65.6	46	70	37	73	61	57.4
ENSMUSG00000015619_Gata3	-0.0696968	0.878997	14509	14052	16610	20885	21189	17449	13767	14981	20175	20653	18818	17678.8
ENSMUSG00000015627_Gata5	-0.560363	1	0	0	3	0	0	0.6	0	2	0	0	0	0.4
ENSMUSG00000015647_Lama5	0.157637	0.790135	439	307	404	756	731	527.4	449	474	541	903	713	616
ENSMUSG00000015652_Steap1	-0.984626	0.0489003	93	115	50	107	91	91.2	36	70	51	41	48	49.2
ENSMUSG00000015653_Steap2	-0.331081	0.598683	204	182	185	321	204	219.2	159	189	272	90	203	182.6
ENSMUSG00000015656_Hspa8	-0.698404	1.32228e-05	27136	22823	37913	41002	38597	33494.2	19183	18711	26694	19266	25058	21782.4
ENSMUSG00000015659_Serac1	0.934581	0.146773	63	47	83	25	33	50.2	73	107	66	117	176	107.8
ENSMUSG00000015668_Pdzd11	-0.21135	0.409027	842	769	801	1068	1035	903	933	798	734	770	878	822.6
ENSMUSG00000015671_Psma2	-0.346599	0.0286816	4563	4263	4438	5134	5214	4722.4	4108	3727	4253	3775	3899	3952.4
ENSMUSG00000015672_Mrpl32	-0.240333	0.370874	950	773	964	1199	1216	1020.4	973	1000	660	868	1036	907.4
ENSMUSG00000015697_Setdb1	0.151999	0.689362	579	434	580	933	885	682.2	803	757	638	860	884	788.4
ENSMUSG00000015702_Anxa9	2.00814	2.17645e-12	82	58	71	62	125	79.6	228	321	381	397	380	341.4
ENSMUSG00000015709_Arnt2	-0.565776	0.257866	266	194	113	295	312	236	241	130	102	140	215	165.6
ENSMUSG00000015711_Prune1	0.0819513	0.974286	471	296	362	639	450	443.6	498	486	226	711	556	495.4
ENSMUSG00000015714_Cers2	-0.102395	0.754982	1860	1607	1659	2499	2336	1992.2	1613	1885	1932	2478	1931	1967.8
ENSMUSG00000015733_Capza2	0.00934384	1	6544	6016	6038	7478	7617	6738.6	7101	7511	7108	7277	7012	7201.8
ENSMUSG00000015745_Plekho1	1.19037	0.226464	4	27	6	5	13	11	29	33	33	22	23	28
ENSMUSG00000015747_Vps45	0.454865	0.0337384	553	375	489	560	707	536.8	613	636	1002	834	819	780.8
ENSMUSG00000015748_Prpf3	-0.476219	0.0198113	1021	940	1080	1640	1005	1137.2	755	959	960	760	881	863
ENSMUSG00000015749_Anp32e	-0.73946	1.40955e-08	5653	5052	5537	7248	7561	6210.2	3833	3657	3478	4122	4577	3933.4
ENSMUSG00000015750_Aph1a	-0.751522	0.120757	80	86	89	165	139	111.8	46	80	46	109	68	69.8
ENSMUSG00000015755_Tab2	0.109593	0.874081	621	416	573	526	608	548.8	584	645	788	679	464	632
ENSMUSG00000015757_Ppil4	0.202441	0.399106	1128	981	1029	1137	1170	1089	1449	1272	1383	1335	1243	1336.4
ENSMUSG00000015759_Cnih1	-0.608383	0.000285939	1255	1042	984	1496	1490	1253.4	804	835	674	1023	1023	871.8
ENSMUSG00000015766_Eps8	-0.47369	0.577037	54	131	58	145	188	115.2	111	40	94	64	123	86.4
ENSMUSG00000015776_Med22	-0.245791	0.572714	534	492	580	1101	1021	745.6	375	648	571	843	848	657
ENSMUSG00000015787_Abo	-3.93424	0.519729	0	0	8	0	0	1.6	0	0	0	0	0	0
ENSMUSG00000015790_Surf1	0.401379	0.303652	182	336	328	293	263	280.4	414	332	334	434	500	402.8
ENSMUSG00000015804_Med28	-0.268668	0.121934	3908	3647	3741	4640	4468	4080.8	3639	3349	4065	3500	3452	3601
ENSMUSG00000015806_Qdpr	-0.0729244	0.880041	1015	843	997	1472	1417	1148.8	1055	1040	1089	1258	1303	1149
ENSMUSG00000015812_Gnrh1	0.431045	1	1	2	0	0	0	0.6	0	1	0	1	3	1
ENSMUSG00000015829_Tnr	5.07759	0.053956	0	0	0	0	0	0	13	3	1	0	3	4
ENSMUSG00000015837_Sqstm1	0.258429	0.219842	1767	1433	1454	2584	2252	1898	1813	2234	2249	3046	2648	2398
ENSMUSG00000015839_Nfe2l2	0.00408997	1	957	959	1154	1318	1316	1140.8	1006	1118	1182	1467	1333	1221.2
ENSMUSG00000015843_Rxrg	1.95603	0.949354	0	0	0	0	0	0	0	0	0	2	0	0.4
ENSMUSG00000015846_Rxra	0.974799	0.0142884	64	99	115	215	247	148	195	250	267	486	315	302.6
ENSMUSG00000015850_Adamtsl4	2.29479	0.182459	0	2	1	0	1	0.8	9	2	1	4	8	4.8
ENSMUSG00000015852_Fcrls	5.71952	0.168188	0	0	0	0	0	0	0	31	0	0	0	6.2
ENSMUSG00000015854_Cd5l	4.02234	0.382587	0	0	0	0	0	0	4	0	0	6	0	2
ENSMUSG00000015869_Prpsap1	-0.563706	0.00535114	2086	1758	2230	3918	3626	2723.6	2063	1805	1354	2345	1975	1908.4
ENSMUSG00000015879_Fam184b	-1.40176	0.000358106	182	157	285	240	302	233.2	123	71	61	159	54	93.6
ENSMUSG00000015880_Ncapg	-1.05626	7.27996e-13	1607	1674	1884	1906	1805	1775.2	780	901	933	912	1062	917.6
ENSMUSG00000015882_Lcorl	-0.365051	0.125059	3004	2169	2199	1710	2310	2278.4	1747	1833	1912	2163	1986	1928.2
ENSMUSG00000015889_Lta4h	0.038933	0.975241	2591	2280	2475	3464	3352	2832.4	3053	2849	2759	3255	3446	3072.4
ENSMUSG00000015890_Amdhd1	0.938592	0.484812	18	13	5	8	6	10	13	5	15	21	55	21.8
ENSMUSG00000015932_Dstn	-0.0159249	1	8947	8012	8235	9533	10880	9121.4	10227	9651	9394	9437	9100	9561.8
ENSMUSG00000015937_Macroh2a1	-0.77512	8.20807e-09	3854	3909	3974	4617	4957	4262.2	2680	2531	2836	2468	2715	2646
ENSMUSG00000015942_Gtf2ird2	0.561989	0.208122	69	113	129	179	203	138.6	177	163	213	198	322	214.6
ENSMUSG00000015943_Bola1	-0.447361	0.09986	372	447	495	487	519	464	307	310	455	322	431	365
ENSMUSG00000015944_Castor2	-1.8655	4.93184e-10	248	266	308	407	393	324.4	59	104	142	71	92	93.6
ENSMUSG00000015947_Fcgr1	2.57565	0.878997	0	0	0	0	0	0	0	3	0	0	0	0.6
ENSMUSG00000015950_Ncf1	4.65604	0.00131571	1	1	0	0	0	0.4	0	18	13	22	20	14.6
ENSMUSG00000015957_Wnt11	-4.03976	9.27348e-13	249	122	330	464	393	311.6	20	20	0	38	20	19.6
ENSMUSG00000015961_Adss	-0.255795	0.186601	1966	1780	1670	2195	2575	2037.2	1466	1854	2026	1959	1753	1811.6
ENSMUSG00000015962_1700016C15Rik	0.32559	1	0	0	0	0	5	1	0	3	0	0	3	1.2
ENSMUSG00000015966_Il17rb	-0.647089	0.826854	18	0	22	27	11	15.6	18	6	0	9	18	10.2
ENSMUSG00000015968_Cacna1d	-0.20513	0.900648	41	70	91	149	136	97.4	84	80	76	157	43	88
ENSMUSG00000015970_Chdh	-0.338489	0.884904	31	8	23	22	39	24.6	11	3	33	31	26	20.8
ENSMUSG00000015971_Actr8	-0.190759	0.421092	897	903	1012	1337	1351	1100	915	873	1116	1095	1100	1019.8
ENSMUSG00000015980_Lrrc27	-0.0280739	1	55	65	58	78	68	64.8	74	50	53	73	90	68
ENSMUSG00000015994_Fnta	0.76036	0.000470837	356	583	523	550	732	548.8	846	718	1154	1094	1180	998.4
ENSMUSG00000016018_Mtrex	-0.240065	0.178295	2528	2015	2466	3010	2772	2558.2	2194	1996	2336	2482	2516	2304.8
ENSMUSG00000016024_Lbp	-2.64221	7.92625e-09	79	116	142	144	205	137.2	18	26	12	16	43	23
ENSMUSG00000016028_Celsr1	0.48961	0.252179	143	109	118	154	235	151.8	143	278	230	194	270	223
ENSMUSG00000016087_Fli1	-0.254953	0.878997	174	78	68	174	54	109.6	183	81	81	86	48	95.8
ENSMUSG00000016128_Stard13	-1.72117	0.0014369	106	53	59	116	209	108.6	15	37	19	43	56	34
ENSMUSG00000016150_Tenm1	-1.05127	0.332934	58	33	48	43	36	43.6	16	27	0	23	48	22.8
ENSMUSG00000016179_Camk1g	0.267555	0.741113	130	109	106	241	210	159.2	240	214	93	269	172	197.6
ENSMUSG00000016181_Utp25	-0.0185281	1	77	117	169	203	192	151.6	116	240	67	214	146	156.6
ENSMUSG00000016194_Hsd11b1	0.0853211	1	0	8	8	8	24	9.6	0	22	25	4	0	10.2
ENSMUSG00000016200_Syt14	1.0682	0.0048228	57	76	75	78	69	71	110	170	119	179	229	161.4
ENSMUSG00000016206_H2-M3	0.238067	0.97418	2	6	6	9	29	10.4	5	12	18	7	20	12.4
ENSMUSG00000016239_Lonrf3	-2.64212	0.857807	3	0	0	0	0	0.6	0	0	0	0	0	0
ENSMUSG00000016252_Atp5e	-0.14359	0.620783	1727	1618	2172	2810	2048	2075	1718	1804	1837	2319	2313	1998.2
ENSMUSG00000016253_Nelfcd	-0.400943	0.0218148	2302	1917	1728	2935	2485	2273.4	2006	1725	1574	2023	1752	1816
ENSMUSG00000016255_Tubb1	-2.90731	0.241463	0	8	0	20	4	6.4	0	0	0	4	0	0.8
ENSMUSG00000016256_Ctsz	-0.157322	0.591578	787	863	847	1253	1185	987	823	882	851	988	1136	936
ENSMUSG00000016257_Prelid3b	-0.560144	0.000109293	1534	1389	1561	1952	2198	1726.8	1073	1195	1345	1328	1252	1238.6
ENSMUSG00000016262_Sertad4	-0.0974797	0.979876	127	248	177	132	309	198.6	213	184	254	201	142	198.8
ENSMUSG00000016308_Ube2a	-0.275588	0.160288	831	727	843	1078	1154	926.6	735	692	848	907	872	810.8
ENSMUSG00000016319_Slc25a5	-0.901689	3.34062e-13	14304	12825	14668	17023	16024	14968.8	7473	8554	8957	8596	9131	8542.2
ENSMUSG00000016344_Ppdpf	-0.238926	0.231422	1595	1558	1650	2376	2317	1899.2	1742	1675	1463	1871	1713	1692.8
ENSMUSG00000016382_Pls3	-0.231641	0.232953	3994	4049	4280	4384	4206	4182.6	3442	3560	3848	3962	4386	3839.6
ENSMUSG00000016386_Mpped2	1.42731	6.53456e-20	787	816	723	1124	1334	956.8	2169	2177	2536	3288	3466	2727.2
ENSMUSG00000016409_Nkap	-0.196589	0.542439	662	673	681	684	701	680.2	708	486	586	794	631	641
ENSMUSG00000016427_Ndufa1	0.00510395	1	543	523	707	877	559	641.8	485	704	735	713	803	688
ENSMUSG00000016458_Wt1	-0.610394	0.854469	40	18	5	265	16	68.8	6	84	107	14	2	42.6
ENSMUSG00000016477_E2f3	-0.67825	0.0094593	499	257	405	685	562	481.6	306	275	375	299	309	312.8
ENSMUSG00000016481_Cr1l	0.0399572	1	1103	906	781	1173	1489	1090.4	943	1107	1286	1353	1249	1187.6
ENSMUSG00000016487_Ppfibp1	-1.15121	0	4909	3468	5826	7677	7018	5779.6	2444	2326	2941	2761	3155	2725.4
ENSMUSG00000016493_Cd46	2.38502	0.00254417	28	4	20	4	6	12.4	58	113	34	116	40	72.2
ENSMUSG00000016494_Cd34	1.10389	0.319717	14	12	9	152	23	42	114	24	132	108	61	87.8
ENSMUSG00000016495_Plgrkt	1.21199	3.57954e-07	116	123	112	192	180	144.6	334	328	376	397	327	352.4
ENSMUSG00000016496_Cd274	1.14842	0.754559	19	3	1	0	0	4.6	7	7	0	2	44	12
ENSMUSG00000016503_Gtf3a	-0.436434	0.195724	277	224	220	408	372	300.2	205	172	206	283	304	234
ENSMUSG00000016510_Mtif3	0.710356	0.0313485	116	176	123	218	147	156	253	271	275	231	328	271.6
ENSMUSG00000016520_Lnx2	-0.14665	0.949354	193	122	151	313	262	208.2	146	135	77	433	208	199.8
ENSMUSG00000016524_Il19	1.0957	0.923682	0	4	0	0	0	0.8	0	1	0	10	1	2.4
ENSMUSG00000016526_Dyrk3	0.845074	0.297738	7	91	44	146	119	81.4	148	99	205	152	150	150.8
ENSMUSG00000016528_Mapkapk2	-0.226156	0.648704	218	195	159	300	307	235.8	188	177	221	238	238	212.4
ENSMUSG00000016529_Il10	3.45428	0.692205	0	0	0	0	0	0	0	6	0	0	0	1.2
ENSMUSG00000016534_Lamp2	0.780205	5.67832e-10	2538	2123	2220	2730	2985	2519.2	4312	4425	4430	5090	4752	4601.8
ENSMUSG00000016541_Atxn10	0.174791	0.413281	3259	3499	3348	5055	4610	3954.2	4447	4618	4422	5416	4690	4718.6
ENSMUSG00000016552_Foxred2	-0.391538	0.739535	52	22	60	100	104	67.6	34	68	28	96	39	53
ENSMUSG00000016554_Eif3d	-0.534608	0.00129351	1278	1113	1109	1736	1455	1338.2	887	813	853	1148	1211	982.4
ENSMUSG00000016559_H3f3b	0.146025	0.558993	65447	61363	64558	69997	68483	65969.6	72608	76939	90089	73405	77668	78141.8
ENSMUSG00000016619_Nup50	-0.465653	0.00777769	1875	1349	1883	2847	2589	2108.6	1548	1722	1636	1570	1458	1586.8
ENSMUSG00000016624_Phf21b	-2.17326	0.378946	0	0	19	8	28	11	5	6	0	0	0	2.2
ENSMUSG00000016637_Ift27	-0.244165	0.369221	672	734	854	1055	760	815	637	809	804	666	741	731.4
ENSMUSG00000016664_Pacsin2	-1.15855	2.36578e-11	1775	1347	1538	2220	2450	1866	1071	665	674	947	1024	876.2
ENSMUSG00000016757_Ttll12	-0.442462	0.412935	274	217	220	800	784	459	310	244	295	436	420	341
ENSMUSG00000016758_Bik	-1.02009	0.21035	15	22	19	56	35	29.4	12	15	6	27	15	15
ENSMUSG00000016763_Scube1	2.87085	0.181898	0	0	0	8	0	1.6	0	12	32	2	14	12
ENSMUSG00000016831_Tox4	-0.108744	0.772487	1691	1454	1366	2365	2513	1877.8	1484	1976	2003	1905	1738	1821.2
ENSMUSG00000016833_Mrps18c	-0.116756	0.776027	706	638	799	808	851	760.4	714	783	873	696	658	744.8
ENSMUSG00000016918_Sulf1	2.78851	0.000655923	71	25	0	14	41	30.2	396	278	111	152	158	219
ENSMUSG00000016921_Srsf6	-0.131755	0.628527	7730	7313	7052	10959	11707	8952.2	8546	7433	7473	10449	9150	8610.2
ENSMUSG00000016933_Plcg1	0.385674	0.391056	242	119	221	377	287	249.2	210	259	407	456	380	342.4
ENSMUSG00000016940_Kctd2	-0.00791	1	22	31	42	41	26	32.4	42	23	14	42	53	34.8
ENSMUSG00000016942_Tmprss6	3.4587	0.554255	0	0	0	0	0	0	5	1	0	0	0	1.2
ENSMUSG00000016946_Kctd5	0.725155	0.00297109	499	878	496	779	964	723.2	1309	1181	1114	1113	1639	1271.2
ENSMUSG00000016984_Etaa1	-0.158891	0.944439	143	77	110	144	244	143.6	212	88	122	79	156	131.4
ENSMUSG00000016995_Matn4	-3.10295	0.531802	0	0	0	0	14	2.8	0	0	0	1	0	0.2
ENSMUSG00000017002_Slpi	3.3554	0.409752	0	0	0	0	0	0	1	0	1	0	4	1.2
ENSMUSG00000017007_Rbpjl	-1.34266	1	0	0	0	0	1	0.2	0	0	0	0	0	0
ENSMUSG00000017009_Sdc4	0.100237	0.741266	2642	2581	2685	3119	3523	2910	2852	3038	3560	3545	3641	3327.2
ENSMUSG00000017057_Il13ra1	-0.632072	0.0129998	888	956	1167	1380	1522	1182.6	387	891	964	1026	793	812.2
ENSMUSG00000017119_Nbr1	0.680168	4.97188e-05	941	759	860	1477	943	996	1641	1474	1444	2048	1832	1687.8
ENSMUSG00000017132_Cyth1	-0.370467	0.737744	64	88	108	334	94	137.6	81	111	50	172	136	110
ENSMUSG00000017144_Rnd3	1.35952	1.28678e-08	3222	2863	2253	1967	2477	2556.4	8450	7715	8286	5455	5488	7078.8
ENSMUSG00000017146_Brca1	-0.824057	1.82744e-06	1043	842	986	1071	1262	1040.8	478	613	549	890	622	630.4
ENSMUSG00000017167_Cntnap1	-1.9922	0.684766	0	9	0	8	0	3.4	0	4	0	0	0	0.8
ENSMUSG00000017176_Nt5c3b	-0.0129744	1	1562	1543	1643	2050	1932	1746	1603	1812	1827	2056	1922	1844
ENSMUSG00000017188_Coa3	-0.376224	0.033558	2348	2486	2697	2642	2619	2558.4	2135	2082	2227	1926	2193	2112.6
ENSMUSG00000017195_Zpbp2	1.06097	0.724302	0	4	29	0	6	7.8	18	0	45	10	20	18.6
ENSMUSG00000017204_Gsdma	-0.320634	1	28	11	5	0	6	10	13	7	0	24	2	9.2
ENSMUSG00000017210_Med24	-0.430263	0.272866	615	502	519	1080	994	742	485	474	283	789	852	576.6
ENSMUSG00000017211_Gsdma2	4.17271	0.473342	0	0	0	0	0	0	0	0	0	12	0	2.4
ENSMUSG00000017221_Psmd3	-0.316076	0.359264	989	942	899	1988	2042	1372	916	894	891	1506	1528	1147
ENSMUSG00000017264_Exosc10	-0.255732	0.191399	1877	1655	1891	2454	2048	1985	1576	1901	1800	1619	1912	1761.6
ENSMUSG00000017286_Glod4	0.134797	0.596542	1775	1536	1749	2236	2077	1874.6	2107	2210	2084	2444	2064	2181.8
ENSMUSG00000017288_Vps53	-0.00847389	1	539	485	551	793	844	642.4	625	704	566	675	774	668.8
ENSMUSG00000017291_Taok1	0.442043	0.0240069	2258	2158	2077	1724	2240	2091.4	3021	3053	3545	3046	2690	3071
ENSMUSG00000017299_Dnttip1	0.494766	0.458025	37	35	39	46	34	38.2	37	68	65	60	59	57.8
ENSMUSG00000017307_Acot8	0.121751	0.95045	62	82	52	100	80	75.2	70	83	84	81	118	87.2
ENSMUSG00000017309_Cd300lg	0.611582	1	0	0	2	0	2	0.8	0	0	1	2	4	1.4
ENSMUSG00000017310_Spint4	-2.1199	0.879875	0	1	0	0	1	0.4	0	0	0	0	0	0
ENSMUSG00000017311_Pyy	5.01731	0.0443104	0	0	0	0	0	0	0	10	1	3	6	4
ENSMUSG00000017314_Mpp2	-1.78061	0.0517047	42	32	27	151	88	68	22	34	0	25	16	19.4
ENSMUSG00000017344_Vtn	-3.42332	0.679152	0	5	0	0	0	1	0	0	0	0	0	0
ENSMUSG00000017376_Nlk	-0.228286	0.785225	179	193	114	309	166	192.2	236	119	169	207	134	173
ENSMUSG00000017386_Traf4	-0.0692906	0.972708	433	279	389	675	666	488.4	466	359	433	512	651	484.2
ENSMUSG00000017390_Aldoc	2.20668	5.28871e-20	88	75	123	133	133	110.4	542	389	707	537	517	538.4
ENSMUSG00000017400_Stac2	-0.159814	1	0	4	0	17	13	6.8	0	13	0	0	16	5.8
ENSMUSG00000017404_Rpl19	-0.498061	0.000309494	3891	3295	3893	5482	5121	4336.4	3108	3106	3038	3367	3540	3231.8
ENSMUSG00000017405_Nek8	-0.0652289	1	177	90	183	228	281	191.8	191	137	168	275	188	191.8
ENSMUSG00000017412_Cacnb4	0.891272	0.450398	5	22	8	14	29	15.6	37	29	57	20	8	30.2
ENSMUSG00000017417_Plxdc1	4.64019	0.226127	0	0	0	0	0	0	0	9	0	0	6	3
ENSMUSG00000017418_Arl5b	0.488683	0.0107763	1785	1652	1239	1489	1781	1589.2	2523	2473	2519	2437	1991	2388.6
ENSMUSG00000017421_Zfp207	0.281397	0.0847433	5614	4926	5543	5910	6171	5632.8	6928	6987	7961	7479	7219	7314.8
ENSMUSG00000017428_Psmd11	-0.246688	0.222766	5136	4964	4924	5207	5678	5181.8	4747	4870	5071	4181	4433	4660.4
ENSMUSG00000017446_C1qtnf1	-0.643022	0.802494	27	2	5	13	32	15.8	0	6	7	32	9	10.8
ENSMUSG00000017453_Pipox	-1.32973	0.424149	9	5	26	45	32	23.4	0	16	0	12	19	9.4
ENSMUSG00000017466_Timp2	-0.331312	0.473533	278	169	240	302	219	241.6	231	238	177	199	167	202.4
ENSMUSG00000017478_Zc3h18	-0.478466	0.188492	314	224	313	426	658	387	244	243	220	409	333	289.8
ENSMUSG00000017485_Top2b	0.137177	0.755988	1204	1538	1184	1271	1438	1327	1808	1539	1753	1302	1418	1564
ENSMUSG00000017491_Rarb	0.800475	0.000218816	257	265	306	295	383	301.2	523	490	517	785	496	562.2
ENSMUSG00000017493_Igfbp4	-1.18525	4.47994e-05	396	282	435	991	548	530.4	228	291	209	235	227	238
ENSMUSG00000017499_Cdc6	-0.92192	2.64204e-08	1665	1381	1869	2018	1835	1753.6	964	1021	1207	800	904	979.2
ENSMUSG00000017548_Suz12	0.135387	0.805376	612	574	876	664	755	696.2	888	735	1021	640	794	815.6
ENSMUSG00000017550_Atad5	-0.182271	0.686067	983	984	1013	772	1016	953.6	784	879	1282	746	857	909.6
ENSMUSG00000017561_Crlf3	-0.487309	0.0142935	661	573	545	840	890	701.8	385	487	534	604	645	531
ENSMUSG00000017588_Krt27	2.57565	0.878997	0	0	0	0	0	0	0	3	0	0	0	0.6
ENSMUSG00000017607_Tns4	7.54185	4.54756e-09	0	0	0	0	0	0	8	23	23	27	40	24.2
ENSMUSG00000017615_Tnfaip1	0.0736941	0.87162	2977	2485	2574	3750	2932	2943.6	3426	3059	3269	3468	3208	3286
ENSMUSG00000017631_Abr	-0.321168	0.626096	258	246	215	533	438	338	122	298	198	498	309	285
ENSMUSG00000017639_Rab11fip4	-0.820077	3.30486e-07	897	900	795	1124	1225	988.2	566	531	606	557	705	593
ENSMUSG00000017652_Cd40	1.2473	0.624724	8	0	4	3	0	3	15	5	11	8	0	7.8
ENSMUSG00000017664_Slc35c2	-0.257951	0.621219	266	213	276	439	295	297.8	311	218	181	369	233	262.4
ENSMUSG00000017667_Zfp334	0.243779	0.686865	181	226	216	147	232	200.4	250	172	285	288	302	259.4
ENSMUSG00000017670_Elmo2	-0.309237	0.49184	480	487	516	1019	1091	718.6	429	551	370	885	789	604.8
ENSMUSG00000017677_Wsb1	0.109673	0.708225	5028	4753	4301	5376	5758	5043.2	4691	5270	6319	6601	6328	5841.8
ENSMUSG00000017679_Ttpal	0.144992	0.928888	418	335	198	565	439	391	315	426	171	747	647	461.2
ENSMUSG00000017686_Rhot1	0.159588	0.534229	1415	1394	1754	1961	2244	1753.6	2092	1643	2219	2210	2201	2073
ENSMUSG00000017688_Hnf4g	-3.12922	0.368991	0	11	0	18	0	5.8	0	0	0	0	3	0.6
ENSMUSG00000017692_Rhbdl3	0.0118495	1	19	3	0	0	16	7.6	3	15	0	20	3	8.2
ENSMUSG00000017697_Ada	-1.33291	0.00431939	62	90	103	172	94	104.2	41	63	27	37	47	43
ENSMUSG00000017707_Serinc3	-0.022097	1	132	127	138	134	116	129.4	116	136	117	161	161	138.2
ENSMUSG00000017713_Tha1	0.0280972	1	22	14	22	20	9	17.4	40	10	17	24	4	19
ENSMUSG00000017715_Pgs1	-0.0809594	1	132	195	93	293	212	185	118	173	166	198	269	184.8
ENSMUSG00000017716_Birc5	-0.934461	5.69891e-12	2315	2433	2515	3452	3211	2785.2	1378	1576	1612	1474	1660	1540
ENSMUSG00000017718_Afmid	0.337038	0.83188	6	23	21	36	25	22.2	27	27	19	35	40	29.6
ENSMUSG00000017721_Pigt	-0.6237	0.0316492	944	490	693	989	700	763.2	591	567	330	714	417	523.8
ENSMUSG00000017723_Wfdc2	-1.78579	0	993	1080	1058	1757	1940	1365.6	485	267	345	423	547	413.4
ENSMUSG00000017724_Etv4	-3.85471	3.37386e-28	661	604	819	2291	2245	1324	124	69	58	101	104	91.2
ENSMUSG00000017733_Eppin	-3.28138	0.69189	0	0	0	6	0	1.2	0	0	0	0	0	0
ENSMUSG00000017734_Dbndd2	2.45344	0.00541502	1	1	3	2	10	3.4	21	21	9	29	18	19.6
ENSMUSG00000017737_Mmp9	1.17254	0.878997	12	0	0	0	0	2.4	0	8	23	0	0	6.2
ENSMUSG00000017740_Slc12a5	-0.229331	1	11	2	4	0	25	8.4	7	4	10	15	1	7.4
ENSMUSG00000017747_Ghdc	0.556281	0.383298	44	40	43	64	31	44.4	68	80	83	68	48	69.4
ENSMUSG00000017754_Pltp	6.26239	4.73684e-35	6	4	0	8	0	3.6	164	326	257	416	373	307.2
ENSMUSG00000017756_Slc12a7	-0.744193	0.037203	249	154	294	397	469	312.6	175	116	172	274	239	195.2
ENSMUSG00000017760_Ctsa	0.425326	0.00826946	1556	1337	1605	1903	1653	1610.8	2167	2282	1896	2703	2495	2308.6
ENSMUSG00000017764_Zswim1	-0.0930977	0.931998	381	354	420	484	512	430.2	397	333	290	554	584	431.6
ENSMUSG00000017765_Slc12a4	0.894495	0.0751717	62	52	71	142	144	94.2	104	147	107	342	218	183.6
ENSMUSG00000017767_Spata25	2.40504	0.878997	0	0	0	0	0	0	0	0	0	3	0	0.6
ENSMUSG00000017774_Myo1c	-0.423567	0.57929	146	168	80	419	268	216.2	122	157	82	215	255	166.2
ENSMUSG00000017776_Crk	-0.0492443	0.97853	738	694	969	781	1179	872.2	890	906	838	901	935	894
ENSMUSG00000017778_Cox7c	-0.0944878	0.815986	2056	1875	2497	3429	2650	2501.4	1875	2507	2712	2535	2745	2474.8
ENSMUSG00000017781_Pitpna	-0.0473968	1	127	160	142	169	156	150.8	107	122	229	124	205	157.4
ENSMUSG00000017801_Mlx	-0.278285	0.429256	322	292	358	449	376	359.4	255	293	412	319	296	315
ENSMUSG00000017802_Retreg3	-0.31575	0.498437	161	166	177	302	271	215.4	154	137	161	243	218	182.6
ENSMUSG00000017830_Dhx58	0.607023	0.542388	31	26	13	21	15	21.2	17	30	53	28	50	35.6
ENSMUSG00000017831_Rab5a	0.396399	0.22409	266	217	291	277	418	293.8	370	370	552	411	339	408.4
ENSMUSG00000017832_Hspb9	-0.550142	1	0	0	0	7	0	1.4	0	4	0	0	0	0.8
ENSMUSG00000017837_Nkiras2	0.0579811	0.965457	647	482	509	1079	861	715.6	787	626	730	948	793	776.8
ENSMUSG00000017843_Ppp2r5c	0.434339	0.00419124	4431	4028	4329	5035	5085	4581.6	6162	6528	7800	6680	5780	6590
ENSMUSG00000017858_Ift52	0.0924253	0.837409	966	721	906	1438	1116	1029.4	959	1131	1117	1404	1175	1157.2
ENSMUSG00000017861_Mybl2	-0.894737	0.189452	51	58	79	57	95	68	29	36	11	73	49	39.6
ENSMUSG00000017868_Sgk2	-3.21618	0.124914	5	7	24	0	1	7.4	2	0	0	0	2	0.8
ENSMUSG00000017897_Eya2	2.37932	0.000183183	8	5	9	4	6	6.4	47	46	30	30	27	36
ENSMUSG00000017929_B4galt5	0.990279	0.0001992	253	154	153	320	214	218.8	404	337	417	654	499	462.2
ENSMUSG00000017943_Gdap1l1	-0.536879	0.878997	1	3	7	15	19	9	1	5	12	5	8	6.2
ENSMUSG00000017950_Hnf4a	0.0286162	1	0	9	0	19	0	5.6	0	0	3	27	2	6.4
ENSMUSG00000017969_Ptgis	-1.2285	0.214589	44	19	12	95	34	40.8	32	11	3	17	24	17.4
ENSMUSG00000017978_Cadps2	-0.937102	0.00810368	317	286	351	286	373	322.6	98	136	269	143	267	182.6
ENSMUSG00000017999_Ddx27	-0.424306	0.0135021	957	876	876	1269	1296	1054.8	873	710	852	907	805	829.4
ENSMUSG00000018001_Cyth3	0.577563	0.0914249	259	216	201	552	453	336.2	354	429	523	801	505	522.4
ENSMUSG00000018008_Cyth4	5.08927	0.193462	0	0	0	0	0	0	0	19	0	1	0	4
ENSMUSG00000018012_Rac3	0.980481	0.04167	30	46	60	63	68	53.4	77	103	68	183	135	113.2
ENSMUSG00000018040_Rrp7a	-0.193263	0.410691	1518	1058	1129	1604	1611	1384	1165	1262	1190	1521	1279	1283.4
ENSMUSG00000018042_Cyb5r3	0.718821	2.72013e-08	3860	3518	3656	4578	4342	3990.8	6672	6882	7637	7052	6678	6984.2
ENSMUSG00000018068_Ints2	-0.272126	0.159477	1891	1382	1660	2047	1748	1745.6	1407	1613	1565	1693	1417	1539
ENSMUSG00000018076_Med13l	1.27624	0.000118113	148	86	60	121	104	103.8	208	275	333	312	215	268.6
ENSMUSG00000018102_H2bc4	-0.707711	0.0632577	192	188	263	306	187	227.2	106	89	198	196	164	150.6
ENSMUSG00000018126_Baiap2l2	0.575012	0.878997	5	11	1	5	6	5.6	9	10	0	26	2	9.4
ENSMUSG00000018143_Mafk	0.702071	0.00957494	233	174	201	375	333	263.2	315	340	505	601	495	451.2
ENSMUSG00000018160_Med1	-0.189982	0.364946	3218	3043	3039	3356	4227	3376.6	2831	3270	2949	3574	3154	3155.6
ENSMUSG00000018166_Erbb3	-0.159611	0.610932	904	799	701	1396	1101	980.2	808	967	927	993	909	920.8
ENSMUSG00000018167_Stard3	-0.533189	0.0911943	346	311	411	822	655	509	303	357	269	448	443	364
ENSMUSG00000018168_Ikzf3	1.06119	0.364791	49	41	23	43	11	33.4	88	55	2	134	110	77.8
ENSMUSG00000018169_Mfng	-5.90433	0.0135826	0	8	0	19	11	7.6	0	0	0	0	0	0
ENSMUSG00000018171_Vmp1	-0.0672972	0.885112	3438	3301	3093	3403	3578	3362.6	3328	3224	3695	3456	3531	3446.8
ENSMUSG00000018189_Uchl5	-0.651113	5.80712e-06	2320	2147	2157	2273	2704	2320.2	1451	1573	1648	1595	1634	1580.2
ENSMUSG00000018196_Glrx2	0.531411	0.00242325	574	523	432	652	743	584.8	819	870	919	1009	862	895.8
ENSMUSG00000018199_Ro60	-0.0117283	1	1386	1545	1550	1262	2071	1562.8	1796	1254	2230	1770	1262	1662.4
ENSMUSG00000018209_Stk4	-0.263398	0.555289	308	328	217	327	326	301.2	263	294	240	235	307	267.8
ENSMUSG00000018211_Wfdc15b	-2.57533	1.20234e-45	901	874	861	1126	1104	973.2	198	162	200	147	155	172.4
ENSMUSG00000018217_Pmp22	1.19293	0.420915	0	29	9	86	11	27	14	21	98	117	75	65
ENSMUSG00000018238_Gdf9	-0.487931	1	1	0	6	0	0	1.4	0	0	0	6	0	1.2
ENSMUSG00000018239_Zcchc10	-0.146534	0.767232	327	373	416	428	388	386.4	406	319	373	374	398	374
ENSMUSG00000018263_Tbx5	1.33309	1	0	0	0	0	0	0	0	0	0	0	1	0.2
ENSMUSG00000018286_Psmb6	-0.186298	0.420149	7987	7717	7757	8180	8603	8048.8	8020	7373	8094	6801	7505	7558.6
ENSMUSG00000018287_Spag7	-0.192304	0.401749	1866	1654	1662	2253	2200	1927	2004	1639	1642	1719	1909	1782.6
ENSMUSG00000018293_Pfn1	-0.736121	2.27814e-08	17237	15702	17274	21195	19731	18227.8	12425	10572	11369	10994	12707	11613.4
ENSMUSG00000018322_Tomm34	-0.685396	7.13556e-05	774	722	726	1174	1019	883	571	621	480	622	589	576.6
ENSMUSG00000018326_Ywhab	-0.00765957	1	4949	4197	4589	6044	5979	5151.6	4981	5244	5194	6192	5573	5436.8
ENSMUSG00000018334_Ksr1	0.018035	1	17	0	5	21	26	13.8	22	7	21	16	3	13.8
ENSMUSG00000018339_Gpx3	-0.713977	0.00798948	367	336	306	550	381	388	293	227	196	236	293	249
ENSMUSG00000018340_Anxa6	0.568829	0.00629046	827	657	859	1525	1060	985.6	1188	1169	1405	1969	1982	1542.6
ENSMUSG00000018341_Il12rb2	2.00469	0.949354	0	0	0	0	0	0	0	0	0	0	2	0.4
ENSMUSG00000018347_Zkscan6	0.587854	0.114216	135	112	96	183	161	137.4	163	257	176	299	196	218.2
ENSMUSG00000018362_Kpna2	-1.16723	0	8367	6964	9115	9557	8972	8595	3486	3969	4241	3669	5064	4085.8
ENSMUSG00000018363_Smurf2	0.561976	0.0366313	221	226	346	293	357	288.6	428	445	481	556	357	453.4
ENSMUSG00000018372_Cep95	0.369457	0.461096	275	241	164	171	222	214.6	352	331	255	352	208	299.6
ENSMUSG00000018377_Vezf1	0.273919	0.170829	1112	1157	1111	1451	1700	1306.2	1872	1505	1580	1777	1595	1665.8
ENSMUSG00000018378_Cuedc1	0.103419	0.949354	116	143	163	237	252	182.2	224	185	183	250	180	204.4
ENSMUSG00000018379_Srsf1	-0.249743	0.267022	994	929	1211	1220	1172	1105.2	935	974	1159	953	930	990.2
ENSMUSG00000018381_Abi3	2.5868	0.878997	0	0	0	0	0	0	3	0	0	0	0	0.6
ENSMUSG00000018387_Shroom1	-0.351342	0.942036	44	0	25	45	17	26.2	5	23	38	15	26	21.4
ENSMUSG00000018395_Kif3a	0.784983	9.83718e-06	1114	689	633	1020	1136	918.4	1846	1560	1413	1809	1709	1667.4
ENSMUSG00000018398_Septin8	-0.180796	0.862114	116	112	134	174	164	140	63	145	169	137	142	131.2
ENSMUSG00000018401_Mtmr4	-0.293722	0.346047	873	746	687	1583	1120	1001.8	688	857	662	1218	861	857.2
ENSMUSG00000018405_Mrm1	0.553975	0.22242	76	63	118	95	144	99.2	122	147	120	201	183	154.6
ENSMUSG00000018411_Mapt	3.89735	1.97321e-23	40	38	6	25	37	29.2	317	491	486	488	576	471.6
ENSMUSG00000018412_Kansl1	0.461635	0.00289385	1169	969	1101	1291	1524	1210.8	1409	1759	1830	1986	1878	1772.4
ENSMUSG00000018415_Gid4	0.271374	0.47017	430	471	438	494	652	497	549	592	970	553	520	636.8
ENSMUSG00000018417_Myo1b	0.058253	0.928888	1818	1671	1969	2185	2038	1936.2	1946	1938	2162	2707	2057	2162
ENSMUSG00000018425_Dhx40	-0.308015	0.114464	1510	1493	1411	1726	2068	1641.6	1538	1073	1539	1521	1378	1409.8
ENSMUSG00000018427_Ypel2	-0.699682	0.0291168	396	217	430	454	402	379.8	341	194	234	270	189	245.6
ENSMUSG00000018428_Akap1	0.33863	0.585116	136	122	94	128	153	126.6	187	186	98	144	234	169.8
ENSMUSG00000018433_Nol11	-0.278607	0.126665	2297	2319	2502	2956	2841	2583	2496	2070	2009	2479	2271	2265
ENSMUSG00000018442_Derl2	-0.115481	0.738899	1837	1675	1939	2246	1725	1884.4	1511	1803	1858	2351	1847	1874
ENSMUSG00000018446_C1qbp	-0.499608	0.000645612	2940	2553	2762	4102	3567	3184.8	2320	2333	2038	2537	2656	2376.8
ENSMUSG00000018449_Rpain	0.461418	0.0288188	387	409	396	499	447	427.6	540	570	744	731	570	631
ENSMUSG00000018451_6330403K07Rik	1.73426	2.08766e-21	900	1122	850	1073	782	945.4	4108	3122	3205	3516	3020	3394.2
ENSMUSG00000018470_Kcnab3	0.866747	0.752582	7	14	4	10	8	8.6	0	0	65	12	11	17.6
ENSMUSG00000018474_Chd3	0.629908	0.000378468	544	380	438	615	695	534.4	839	678	852	1061	942	874.4
ENSMUSG00000018476_Kdm6b	0.165571	0.544124	721	659	636	843	955	762.8	737	876	933	1006	996	909.6
ENSMUSG00000018479_1700125H20Rik	3.45398	0.129354	0	1	0	0	0	0.2	1	5	0	4	9	3.8
ENSMUSG00000018481_Appbp2	0.527501	0.00148357	1274	1132	1461	1363	1638	1373.6	1952	1769	2591	1964	2289	2113
ENSMUSG00000018486_Wnt9b	-2.08166	8.33412e-12	182	179	243	297	418	263.8	44	64	66	83	69	65.2
ENSMUSG00000018500_Adora2b	0.78417	0.546898	9	9	21	5	41	17	11	28	14	43	60	31.2
ENSMUSG00000018501_Ncor1	0.160952	0.578885	1415	1077	1353	1265	1498	1321.6	1481	1426	1923	1676	1402	1581.6
ENSMUSG00000018507_Trpv2	-1.00059	0.853297	0	5	0	9	2	3.2	0	3	0	2	3	1.6
ENSMUSG00000018509_Cenpv	-0.279894	1	0	11	1	2	6	4	8	3	0	6	1	3.6
ENSMUSG00000018537_Pcgf2	-0.213328	0.752149	168	154	169	234	214	187.8	165	153	108	258	179	172.6
ENSMUSG00000018541_Cwc25	0.508677	0.00980509	613	480	608	525	579	561	714	842	950	1002	800	861.6
ENSMUSG00000018543_1700001P01Rik	-0.151369	1	5	4	2	2	1	2.8	0	5	2	3	4	2.8
ENSMUSG00000018547_Pip4k2b	-0.395362	0.897801	17	7	16	42	34	23.2	29	4	1	37	19	18
ENSMUSG00000018548_Trim37	-0.388584	0.0481957	762	735	856	1068	1244	933	600	754	654	880	880	753.6
ENSMUSG00000018554_Ybx2	-0.383884	0.801839	12	25	36	26	20	23.8	17	33	18	12	17	19.4
ENSMUSG00000018559_Ctdnep1	0.0926797	1	61	59	89	52	104	73	74	62	58	105	121	84
ENSMUSG00000018565_Elp5	-0.0132593	1	946	844	932	1147	1221	1018	915	917	1197	1035	1298	1072.4
ENSMUSG00000018566_Slc2a4	0.264857	0.810322	96	43	93	68	103	80.6	51	154	83	121	106	103
ENSMUSG00000018567_Gabarap	0.470494	0.00181934	1231	1097	1400	1819	1676	1444.6	2089	1921	1991	2242	2314	2111.4
ENSMUSG00000018569_Cldn7	-0.787317	3.06915e-07	2739	2254	2555	4150	3501	3039.8	1986	1476	1541	2139	2119	1852.2
ENSMUSG00000018570_2810408A11Rik	0.22866	0.525418	318	233	239	354	372	303.2	328	341	381	456	377	376.6
ENSMUSG00000018572_Phf23	-0.162266	0.72813	613	542	724	1045	806	746	454	621	610	873	987	709
ENSMUSG00000018574_Acadvl	0.287464	0.139126	674	633	630	838	791	713.2	836	930	909	997	957	925.8
ENSMUSG00000018581_Dnah11	-3.58492	1.00599e-05	26	13	31	15	46	26.2	2	2	0	4	3	2.2
ENSMUSG00000018583_G3bp1	-0.501343	0.000487102	8280	7351	7875	11118	10709	9066.6	6803	6348	5459	7724	7510	6768.8
ENSMUSG00000018585_Atox1	-0.00639004	1	1894	1791	2197	2713	2782	2275.4	2077	2327	2287	2719	2576	2397.2
ENSMUSG00000018589_Glra2	6.56758	0.00427006	0	0	0	0	0	0	0	16	0	20	26	12.4
ENSMUSG00000018593_Sparc	1.13196	4.92283e-17	2498	2462	2192	2771	2491	2482.8	5343	5335	5335	7257	6058	5865.6
ENSMUSG00000018595_Glra4	-2.26823	0.949354	0	2	0	0	0	0.4	0	0	0	0	0	0
ENSMUSG00000018599_Mief2	-0.307919	0.776027	54	37	54	111	88	68.8	22	52	67	85	65	58.2
ENSMUSG00000018604_Tbx3	-0.164228	0.773851	2060	1908	2126	4570	4658	3064.4	2027	2463	2235	4458	3019	2840.4
ENSMUSG00000018634_Crhr1	4.68031	0.368674	0	0	0	0	0	0	0	0	16	0	0	3.2
ENSMUSG00000018648_Dusp14	0.352497	0.212327	346	300	262	365	420	338.6	384	497	378	514	525	459.6
ENSMUSG00000018651_Tada2a	-0.0737664	0.949354	754	676	741	808	930	781.8	884	802	470	896	896	789.6
ENSMUSG00000018654_Ikzf1	-0.626706	0.921599	3	0	14	16	8	8.2	0	8	0	1	18	5.4
ENSMUSG00000018659_Pnpo	0.481951	0.281692	127	132	188	331	233	202.2	239	175	280	334	454	296.4
ENSMUSG00000018661_Cog1	-0.315287	0.62568	182	214	217	634	372	323.8	179	249	190	341	385	268.8
ENSMUSG00000018666_Cbx1	-0.761128	6.81016e-08	4041	3912	4409	4831	5153	4469.2	2744	3163	2536	2675	2857	2795
ENSMUSG00000018669_Cdk5rap3	0.300071	0.0958684	1205	975	1335	1508	1365	1277.6	1619	1488	1817	1716	1714	1670.8
ENSMUSG00000018672_Copz2	0.908477	0.118748	29	22	45	42	62	40	71	34	88	81	123	79.4
ENSMUSG00000018677_Slc25a39	-0.577639	0.0141842	1242	1132	1329	2576	2645	1784.8	952	1041	1074	1646	1501	1242.8
ENSMUSG00000018678_Sp2	-0.483357	0.399252	181	145	219	438	445	285.6	154	119	140	323	326	212.4
ENSMUSG00000018697_Aatf	-0.326548	0.138546	972	801	1192	1176	1240	1076.2	877	964	765	1170	784	912
ENSMUSG00000018698_Lhx1	-2.86772	9.80482e-27	632	806	1121	1035	1427	1004.2	112	85	113	196	231	147.4
ENSMUSG00000018707_Dync1h1	-0.272874	0.465234	580	445	654	1299	1047	805	528	750	696	837	620	686.2
ENSMUSG00000018727_Cpsf4l	-1.04087	0.503832	0	24	11	17	27	15.8	7	2	9	10	13	8.2
ENSMUSG00000018733_Pex12	0.446786	0.274774	142	194	217	233	218	200.8	359	259	363	270	198	289.8
ENSMUSG00000018736_Ndel1	0.680262	2.3216e-05	699	504	599	848	726	675.2	990	980	1341	1306	1129	1149.2
ENSMUSG00000018740_Slc25a35	-0.757918	0.0922648	102	66	101	86	96	90.2	56	68	46	59	55	56.8
ENSMUSG00000018750_Zbtb4	1.96541	1.20778e-10	93	62	52	80	73	72	197	332	390	330	258	301.4
ENSMUSG00000018752_Tnfsfm13	0.770188	1	0	0	0	1	0	0.2	0	2	0	0	0	0.4
ENSMUSG00000018761_Mpdu1	-0.252632	0.331142	727	748	810	771	931	797.4	790	704	612	668	794	713.6
ENSMUSG00000018765_Fxr2	-0.545969	0.416898	118	71	70	179	146	116.8	76	48	43	140	114	84.2
ENSMUSG00000018770_Atp5g3	-0.34576	0.0231772	3284	3050	3325	4631	4589	3775.8	3163	2729	3080	3300	3397	3133.8
ENSMUSG00000018774_Cd68	0.514859	0.571256	16	48	45	42	36	37.4	28	54	90	65	55	58.4
ENSMUSG00000018796_Acsl1	0.373296	0.442886	211	143	208	157	237	191.2	159	233	387	317	241	267.4
ENSMUSG00000018800_Abca5	1.60334	0.0242021	85	47	54	75	3	52.8	96	197	264	211	118	177.2
ENSMUSG00000018809_Smyd4	-0.260417	0.550546	283	263	262	450	338	319.2	216	240	389	316	250	282.2
ENSMUSG00000018819_Lsp1	1.10142	0.167539	61	51	5	187	40	68.8	147	147	167	141	144	149.2
ENSMUSG00000018820_Zfyve27	0.348251	0.275906	446	328	286	622	608	458	406	630	576	789	658	611.8
ENSMUSG00000018821_Avpi1	1.50001	1.93484e-16	234	261	227	284	308	262.8	771	811	757	694	918	790.2
ENSMUSG00000018822_Sfrp5	0.983871	0.413281	11	9	45	47	86	39.6	82	160	62	72	6	76.4
ENSMUSG00000018830_Myh11	2.58679	0.878997	0	0	0	0	0	0	3	0	0	0	0	0.6
ENSMUSG00000018841_Rad51d	0.161869	0.780531	204	166	279	312	327	257.6	241	264	338	337	341	304.2
ENSMUSG00000018844_Fndc8	-4.3482	0.270216	0	4	0	8	0	2.4	0	0	0	0	0	0
ENSMUSG00000018845_Unc45b	-3.52645	0.606143	6	0	0	0	0	1.2	0	0	0	0	0	0
ENSMUSG00000018846_Pank3	0.17082	0.723786	769	540	866	713	766	730.8	864	796	1101	1084	566	882.2
ENSMUSG00000018848_Rars	-0.309729	0.060261	2367	2014	2325	2934	2733	2474.6	1922	2057	2359	2060	2186	2116.8
ENSMUSG00000018849_Wwc1	-0.143623	0.759553	548	426	480	506	606	513.2	334	539	465	570	583	498.2
ENSMUSG00000018858_Mrpl58	-0.429713	0.00910714	1326	1295	1248	1590	1364	1364.6	1077	1027	1045	1100	1165	1082.8
ENSMUSG00000018861_Fdxr	0.356383	0.691581	51	45	36	138	129	79.8	71	115	87	108	137	103.6
ENSMUSG00000018865_Sult4a1	-0.585797	0.942984	0	21	27	0	28	15.2	0	13	0	15	29	11.4
ENSMUSG00000018882_Mrpl45	-0.130096	0.673673	1748	1406	1759	1952	1708	1714.6	1505	1478	1963	1559	1869	1674.8
ENSMUSG00000018893_Mb	1.86111	0.000139255	9	26	25	28	21	21.8	105	59	93	66	101	84.8
ENSMUSG00000018899_Irf1	0.703492	0.472975	10	36	46	53	55	40	41	16	80	93	121	70.2
ENSMUSG00000018900_Slc22a5	0.571216	0.608166	50	44	66	84	78	64.4	171	76	9	99	142	99.4
ENSMUSG00000018906_P4ha2	-0.424212	0.66231	57	74	99	149	77	91.2	42	45	156	50	67	72
ENSMUSG00000018907_Alox12e	2.00469	0.949354	0	0	0	0	0	0	0	0	0	0	2	0.4
ENSMUSG00000018909_Arrb1	1.2363	0.201425	8	2	24	23	23	16	37	9	28	52	72	39.6
ENSMUSG00000018919_Tm4sf5	0.151957	1	7	4	4	10	0	5	7	10	8	2	2	5.8
ENSMUSG00000018920_Cxcl16	2.19671	1.55595e-05	66	37	21	29	15	33.6	133	164	274	131	149	170.2
ENSMUSG00000018921_Pelp1	-0.618265	0.246573	268	219	161	587	433	333.6	99	162	186	446	250	228.6
ENSMUSG00000018923_Med11	0.0529579	1	171	186	216	195	286	210.8	250	180	198	279	260	233.4
ENSMUSG00000018924_Alox15	6.01457	0.054807	0	0	0	0	0	0	18	20	0	0	0	7.6
ENSMUSG00000018925_Heatr9	-3.85365	0.265539	3	2	0	0	3	1.6	0	0	0	0	0	0
ENSMUSG00000018927_Ccl6	-2.43576	0.850066	0	0	0	3	0	0.6	0	0	0	0	0	0
ENSMUSG00000018930_Ccl4	6.483	0.0814856	0	0	0	0	0	0	0	53	0	0	0	10.6
ENSMUSG00000018931_Natd1	0.174485	0.879875	89	85	187	304	245	182	186	176	190	320	188	212
ENSMUSG00000018932_Map2k3	-0.29306	0.211809	818	581	624	823	873	743.8	547	655	582	627	810	644.2
ENSMUSG00000018965_Ywhah	-0.500724	0.00139328	2322	2578	2491	3215	3089	2739	1797	1774	2353	1944	2453	2064.2
ENSMUSG00000018973_Hoxb1	0.586216	0.936651	24	4	0	11	2	8.2	11	26	0	0	28	13
ENSMUSG00000018974_Sart3	-0.229363	0.75087	299	413	411	937	1158	643.6	556	415	395	632	802	560
ENSMUSG00000018983_E2f2	-1.37208	0.000469597	128	120	107	158	152	133	67	52	58	68	26	54.2
ENSMUSG00000018986_Slfn3	-4.36947	0.420263	0	0	11	0	0	2.2	0	0	0	0	0	0
ENSMUSG00000018995_Nars2	0.285617	0.406468	367	342	418	428	485	408	348	537	719	574	480	531.6
ENSMUSG00000018999_Slc35b4	0.136746	0.724356	855	620	713	837	869	778.8	883	837	1082	1069	690	912.2
ENSMUSG00000019027_Dnah1	-0.227452	0.749538	309	252	137	304	260	252.4	212	152	219	361	221	233
ENSMUSG00000019039_Dalrd3	-0.174064	0.74879	261	233	347	434	455	346	271	253	311	440	345	324
ENSMUSG00000019054_Fis1	-0.0882779	0.810322	1370	1396	1623	2111	1938	1687.6	1638	1606	1684	1745	1709	1676.4
ENSMUSG00000019055_Plod1	-2.0583	7.88548e-06	483	319	405	1463	757	685.4	177	140	45	142	327	166.2
ENSMUSG00000019066_Rab3d	2.65512	5.01582e-10	25	74	30	136	70	67	202	441	423	498	651	443
ENSMUSG00000019080_Mfsd3	-0.625935	0.236411	101	113	142	244	209	161.8	53	106	119	195	80	110.6
ENSMUSG00000019082_Slc25a22	-0.822906	0.197326	82	88	59	248	277	150.8	53	103	52	147	77	86.4
ENSMUSG00000019087_Atp6ap1	-0.114533	0.690184	2905	2538	2961	3454	3386	3048.8	2700	3274	2916	2941	3109	2988
ENSMUSG00000019088_Dnase1l1	0.634966	0.362015	45	32	33	24	74	41.6	74	46	96	71	55	68.4
ENSMUSG00000019102_Aldh3a1	-3.02099	0.776027	0	0	4	0	0	0.8	0	0	0	0	0	0
ENSMUSG00000019122_Ccl9	4.78891	0.349462	0	0	0	0	0	0	0	16	0	0	0	3.2
ENSMUSG00000019124_Scrn1	0.0919828	1	57	42	37	62	32	46	57	43	79	31	51	52.2
ENSMUSG00000019132_BC005537	0.17385	0.725612	701	672	929	527	941	754	856	889	1169	865	798	915.4
ENSMUSG00000019139_Isyna1	-0.629373	1.89378e-05	1709	1586	1880	2550	2551	2055.2	1472	1188	1396	1585	1350	1398.2
ENSMUSG00000019143_Hars2	0.214568	0.398422	867	757	1076	1004	1193	979.4	1231	1269	991	1343	1191	1205
ENSMUSG00000019158_Tmem160	0.693805	0.223995	39	53	60	118	102	74.4	102	62	142	116	206	125.6
ENSMUSG00000019173_Rab5c	-0.433677	0.0613591	880	817	621	945	964	845.4	774	692	580	740	530	663.2
ENSMUSG00000019178_Styxl1	0.987618	0.473762	6	3	10	4	3	5.2	7	9	16	6	19	11.4
ENSMUSG00000019179_Mdh2	-0.291819	0.0632655	9152	8666	9205	10306	10478	9561.4	8083	8036	8448	8322	8797	8337.2
ENSMUSG00000019188_H13	-0.172392	0.547531	1472	1503	1385	2349	1909	1723.6	1330	1505	1295	1964	2024	1623.6
ENSMUSG00000019189_Rnf145	-0.0274024	1	884	768	976	1491	1415	1106.8	977	877	1217	1250	1382	1140.6
ENSMUSG00000019194_Scn1b	-1.34264	1	0	0	0	0	1	0.2	0	0	0	0	0	0
ENSMUSG00000019210_Atp6v1e1	0.115152	0.710525	1044	924	1144	1300	1409	1164.2	1164	1206	1295	1481	1559	1341
ENSMUSG00000019214_Chtf18	-0.963468	0.0522599	240	144	184	487	524	315.8	74	161	88	224	286	166.6
ENSMUSG00000019232_Etnppl	5.059	0.272866	0	0	0	0	0	0	0	0	21	0	0	4.2
ENSMUSG00000019235_Rps6kl1	-0.840998	0.682931	23	12	13	12	13	14.6	8	25	1	0	8	8.4
ENSMUSG00000019254_Ppp1r12c	0.745957	0.275173	33	27	46	46	52	40.8	81	25	117	56	83	72.4
ENSMUSG00000019256_Ahr	1.58313	0.00433534	169	156	127	22	148	124.4	161	479	456	720	294	422
ENSMUSG00000019261_Map1s	-0.685429	0.294498	87	97	94	397	173	169.6	79	100	57	161	141	107.6
ENSMUSG00000019278_Dpep1	3.8559	0.584836	0	0	0	0	0	0	0	0	0	0	9	1.8
ENSMUSG00000019295_Tmem129	-0.165478	0.794754	370	297	432	725	598	484.4	248	449	546	504	511	451.6
ENSMUSG00000019297_Nop9	0.0301766	1	317	406	387	690	697	499.4	593	486	381	468	714	528.4
ENSMUSG00000019302_Atp6v0a1	-0.562643	0.0410271	366	293	420	689	537	461	224	301	392	349	368	326.8
ENSMUSG00000019303_Psmc3ip	-0.692048	0.000740635	598	579	732	700	619	645.6	424	403	510	427	378	428.4
ENSMUSG00000019312_Grb7	-1.75073	0	2770	2491	2664	4791	4349	3413	1107	801	872	1288	1238	1061.2
ENSMUSG00000019320_Noxo1	0.727697	0.743532	0	3	5	5	7	4	8	12	7	4	3	6.8
ENSMUSG00000019326_Aoc3	-2.55226	0.746338	0	1	0	2	0	0.6	0	0	0	0	0	0
ENSMUSG00000019338_Zfp687	-0.657758	0.147503	99	80	78	187	147	118.2	84	55	84	80	85	77.6
ENSMUSG00000019359_Gdpd2	2.54771	0.0203266	4	2	0	0	5	2.2	12	24	15	7	12	14
ENSMUSG00000019362_D8Ertd738e	-0.159962	0.486781	1970	1672	1850	2303	2472	2053.4	1953	1885	1894	1907	2075	1942.8
ENSMUSG00000019368_Sec14l4	0.402728	0.955071	2	1	3	1	3	2	2	6	4	1	1	2.8
ENSMUSG00000019370_Calm3	-0.751999	6.07753e-07	1668	1704	1804	2529	2902	2121.4	1223	1345	1455	1338	1233	1318.8
ENSMUSG00000019373_Cops3	-0.20098	0.347256	2383	2016	2288	2697	2904	2457.6	2433	2264	2073	2162	2365	2259.4
ENSMUSG00000019428_Fkbp8	-0.020748	1	663	585	655	1332	1062	859.4	598	713	807	1301	1035	890.8
ENSMUSG00000019432_Ddx39b	-0.560506	0.000167548	5373	4883	4978	7847	7549	6126	4401	4262	3476	4826	4847	4362.4
ENSMUSG00000019433_Gipc1	0.0170699	1	2396	2353	2291	4247	3914	3040.2	2711	3140	2638	3860	3761	3222
ENSMUSG00000019437_Tlcd1	0.213816	0.685327	181	170	185	188	284	201.6	210	238	210	315	273	249.2
ENSMUSG00000019461_Plscr3	0.699993	0.000124035	955	658	861	1462	1115	1010.2	1570	1285	1495	2368	1946	1732.8
ENSMUSG00000019464_Ptger1	-0.407201	1	0	0	0	8	9	3.4	0	3	5	3	1	2.4
ENSMUSG00000019467_Arhgef25	2.37441	7.13483e-10	30	94	31	72	59	57.2	260	245	275	389	452	324.2
ENSMUSG00000019470_Xab2	0.0121728	1	1695	1474	1479	1999	2238	1777	1669	1944	1767	1970	2126	1895.2
ENSMUSG00000019471_Cdc37	-0.413326	0.00507817	3310	2945	3765	4948	4781	3949.8	2952	2806	2931	3583	3370	3128.4
ENSMUSG00000019478_Rab4a	0.611443	0.0125992	327	258	411	281	414	338.2	491	479	570	566	669	555
ENSMUSG00000019487_Trip10	-0.591221	0.119207	296	348	281	661	486	414.4	171	305	197	328	443	288.8
ENSMUSG00000019489_Cd70	2.11202	0.949354	0	0	0	0	0	0	2	0	0	0	0	0.4
ENSMUSG00000019494_Cops6	-0.279915	0.0895631	4418	4309	4329	6086	5379	4904.2	4371	4067	4247	4225	4460	4274
ENSMUSG00000019505_Ubb	0.0663895	0.910555	29753	29479	29780	31424	30721	30231.4	32663	35109	39680	28867	33091	33882
ENSMUSG00000019518_Ap4m1	0.278384	0.696612	169	162	146	169	100	149.2	122	256	232	181	192	196.6
ENSMUSG00000019528_Gyg	-0.0140026	1	568	490	405	640	590	538.6	520	513	692	493	614	566.4
ENSMUSG00000019539_Rcn3	0.123695	0.677358	1714	1466	1405	2292	2005	1776.4	2153	1709	1990	2165	2199	2043.2
ENSMUSG00000019558_Slc6a8	0.00898825	1	131	142	128	177	132	142	170	161	134	149	146	152
ENSMUSG00000019564_Arid3a	-0.902934	0.111104	113	125	67	63	89	91.4	62	49	75	34	46	53.2
ENSMUSG00000019577_Pdk4	1.21936	0.372078	35	0	7	13	14	13.8	7	25	41	21	79	34.6
ENSMUSG00000019578_Ubxn6	0.166392	0.906506	73	100	64	118	115	94	75	134	68	143	142	112.4
ENSMUSG00000019579_Mydgf	-0.257903	0.18013	1490	1277	1581	1826	1949	1624.6	1402	1229	1314	1533	1734	1442.4
ENSMUSG00000019590_Cyb561	-0.210511	0.508665	606	589	679	1108	889	774.2	563	718	548	897	798	704.8
ENSMUSG00000019647_Sema6a	-1.06788	4.05175e-10	1246	985	1263	1708	2123	1465	694	769	729	880	570	728.4
ENSMUSG00000019659_Ccdc12	-0.300849	0.106718	1132	1048	1076	1181	1340	1155.4	840	933	1081	1076	1095	1005
ENSMUSG00000019689_Fmc1	-0.537689	0.0134968	549	587	649	754	654	638.6	384	412	525	419	615	471
ENSMUSG00000019699_Akt3	1.55764	0.0114506	17	44	43	64	37	41	99	98	304	60	77	127.6
ENSMUSG00000019710_Mrpl24	-0.0144109	1	671	660	809	856	797	758.6	737	722	837	941	785	804.4
ENSMUSG00000019715_Gle1	-0.0143224	1	1099	978	1450	1812	1645	1396.8	1306	1353	1162	1747	1731	1459.8
ENSMUSG00000019718_L3hypdh	0.637049	0.738134	10	53	40	89	51	48.6	109	104	0	80	96	77.8
ENSMUSG00000019726_Lyst	1.20179	0.000352242	103	68	65	98	190	104.8	220	243	203	323	269	251.6
ENSMUSG00000019731_Slc35e1	-1.16858	0.00226972	141	146	199	243	262	198.2	139	64	65	73	117	91.6
ENSMUSG00000019732_Calr3	0.618607	0.55673	30	3	48	51	41	34.6	52	54	65	69	34	54.8
ENSMUSG00000019734_Tmc4	0.42196	0.0199537	886	622	678	921	836	788.6	1004	1043	1011	1424	1160	1128.4
ENSMUSG00000019737_Syne4	0.324668	0.36519	358	253	281	358	355	321	329	348	340	652	498	433.4
ENSMUSG00000019738_Polr2i	-0.22262	0.566625	345	326	483	466	503	424.6	434	397	360	353	373	383.4
ENSMUSG00000019761_Krt10	0.425191	0.12805	234	252	265	281	350	276.4	320	445	411	386	410	394.4
ENSMUSG00000019762_Iyd	6.1341	0.0124263	0	0	0	0	0	0	0	9	9	0	27	9
ENSMUSG00000019763_Rmnd1	0.452094	0.0462191	414	384	506	448	508	452	511	636	812	651	706	663.2
ENSMUSG00000019767_Ccdc170	0.992729	0.813672	0	0	12	0	2	2.8	0	18	6	5	2	6.2
ENSMUSG00000019768_Esr1	7.30062	3.75913e-23	2	0	0	5	0	1.4	50	302	386	276	244	251.6
ENSMUSG00000019773_Fbxo5	-0.786397	7.46635e-06	995	1012	1364	1367	1729	1293.4	820	703	959	713	752	789.4
ENSMUSG00000019774_Mtrf1l	0.713766	0.382183	39	86	62	55	200	88.4	48	110	199	124	286	153.4
ENSMUSG00000019775_Rgs17	-0.0849858	1	127	114	66	62	66	87	81	56	189	66	62	90.8
ENSMUSG00000019777_Hdac2	0.0433559	1	446	514	611	488	703	552.4	665	574	697	534	559	605.8
ENSMUSG00000019779_Frk	-0.348792	0.0566617	4004	3383	4220	3410	4418	3887	2819	2858	3589	3351	3850	3293.4
ENSMUSG00000019782_Rwdd1	-0.365013	0.0762715	698	657	732	884	994	793	731	636	575	615	684	648.2
ENSMUSG00000019787_Trdn	1.39219	1	0	0	0	0	0	0	0	1	0	0	0	0.2
ENSMUSG00000019789_Hey2	3.56691	0.0447004	0	0	0	14	0	2.8	0	43	15	78	33	33.8
ENSMUSG00000019790_Stxbp5	0.593343	0.252641	100	130	240	116	96	136.4	214	258	269	205	177	224.6
ENSMUSG00000019791_Hint3	1.00703	0.00398877	73	46	95	117	92	84.6	139	140	199	199	222	179.8
ENSMUSG00000019792_Trmt11	0.0386676	1	495	655	582	709	714	631	591	624	971	791	494	694.2
ENSMUSG00000019794_Katna1	0.122885	0.730332	1291	1312	1173	1541	1418	1347	1553	1663	1660	1317	1600	1558.6
ENSMUSG00000019795_Pcmt1	-0.0477368	0.966835	2056	1990	2528	2707	2582	2372.6	2290	2493	3000	2150	2235	2433.6
ENSMUSG00000019796_Lrp11	0.0949316	1	0	15	0	44	24	16.6	8	10	21	35	16	18
ENSMUSG00000019797_Mtres1	0.0140868	1	537	543	622	708	580	598	602	646	638	679	663	645.6
ENSMUSG00000019802_Sec63	0.0309802	1	715	773	930	588	576	716.4	943	911	671	809	648	796.4
ENSMUSG00000019803_Nr2e1	-1.45487	1	0	0	1	0	0	0.2	0	0	0	0	0	0
ENSMUSG00000019804_Snx3	-0.177101	0.418834	2846	2824	2887	4006	3462	3205	2807	2621	3437	2911	3273	3009.8
ENSMUSG00000019806_Aig1	0.61777	0.099274	220	93	186	203	186	177.6	192	329	295	393	242	290.2
ENSMUSG00000019808_Adat2	-0.0461569	1	142	109	97	146	126	124	113	124	165	116	121	127.8
ENSMUSG00000019809_Pex3	-0.0259498	1	578	573	330	540	539	512	425	431	571	539	758	544.8
ENSMUSG00000019810_Fuca2	-1.03395	2.17523e-12	2439	2278	2750	3609	3567	2928.6	1226	1234	1726	1470	1913	1513.8
ENSMUSG00000019813_Cep57l1	0.348834	0.46195	302	283	332	224	214	271	266	420	493	335	377	378.2
ENSMUSG00000019814_Ltv1	-0.40307	0.0494243	1303	1087	1323	1279	1690	1336.4	947	1336	865	1202	1012	1072.4
ENSMUSG00000019815_Zc2hc1b	-2.84899	0.639951	1	0	0	0	3	0.8	0	0	0	0	0	0
ENSMUSG00000019817_Plagl1	-0.911616	0.000555759	1015	721	717	1056	1219	945.6	278	601	769	420	584	530.4
ENSMUSG00000019818_Cd164	0.280181	0.070389	5606	5164	5742	6601	7156	6053.8	7571	7519	8040	8292	7623	7809
ENSMUSG00000019820_Utrn	1.25118	4.14699e-16	798	840	1023	1030	1464	1031	2451	2431	2858	3074	2162	2595.2
ENSMUSG00000019822_Smpd2	-0.0301662	1	548	452	433	675	670	555.6	511	501	550	588	730	576
ENSMUSG00000019823_Mical1	-0.771667	0.528084	103	65	121	202	116	121.4	47	67	1	98	163	75.2
ENSMUSG00000019826_Zbtb24	0.680814	0.0384494	186	248	186	359	246	245	223	379	471	609	428	422
ENSMUSG00000019831_Wasf1	0.186232	0.850367	180	146	106	142	233	161.4	159	136	150	249	293	197.4
ENSMUSG00000019832_Rab32	0.676787	0.00714222	309	379	310	395	600	398.6	489	500	865	755	787	679.2
ENSMUSG00000019836_Amd-ps4	-0.439531	0.927903	3	6	3	2	6	4	2	4	1	7	2	3.2
ENSMUSG00000019837_Gtf3c6	-0.376339	0.0217184	1629	1437	1631	2180	2200	1815.4	1568	1287	1336	1708	1485	1476.8
[truncated: 28,211 more rows]
