# Supplementary material for: Multiomics analysis reveals that hepatocyte nuclear factor 1β regulates axon guidance genes in the developing mouse kidney
Source: Sci Rep. 2022 Oct 20;12:17586. doi: 10.1038/s41598-022-22327-5 (PMC9585060; doi:10.1038/s41598-022-22327-5)
Supplement: Supplementary file 3 — Supplementary Information 3. [file 41598_2022_22327_MOESM3_ESM.xlsx]

## Sheet: Table S6
Genomic Coordinates	Hnf1b Peak Score	Annotation	Gene ID	Gene Name	Log2fc	Differentially Expressed	sign
chr1:10039660-10040395	70	Promoter	ENSMUSG00000056763	Cspp1	0.242519	FALSE	Up
chr1:10254061-10254310	44.5	Distal Intergenic	ENSMUSG00000067851	Arfgef1	0.181149	FALSE	Up
chr1:13314016-13314487	150	Intragenic	ENSMUSG00000005886	Ncoa2	0.683104	TRUE	Up
chr1:16171865-16172273	196	Distal Intergenic	ENSMUSG00000104165	Gm38249		FALSE
chr1:20617933-20618393	241.5	Promoter	ENSMUSG00000043760	Pkhd1	-5.58825	TRUE	Down
chr1:21101303-21101710	36.5	Distal Intergenic	ENSMUSG00000099971	Gm28287	2.11184	FALSE	Up
chr1:33755034-33755661	396	Promoter	ENSMUSG00000042215	Bag2	-0.504741	TRUE	Down
chr1:33756041-33756799	166.5	Promoter	ENSMUSG00000042215	Bag2	-0.504741	TRUE	Down
chr1:34103572-34104065	78	Intragenic	ENSMUSG00000026131	Dst	2.12197	TRUE	Up
chr1:34120430-34120964	89.5	Promoter	ENSMUSG00000026131	Dst	2.12197	TRUE	Up
chr1:36016580-36016842	71.5	Distal Intergenic	ENSMUSG00000104201	4930535G08Rik		FALSE
chr1:36255087-36255488	40.5	Distal Intergenic	ENSMUSG00000037470	Uggt1	-0.334069	FALSE	Down
chr1:36369029-36369447	95	Promoter	ENSMUSG00000010453	Kansl3	-0.0166401	FALSE	Down
chr1:36567966-36568562	103	Intragenic	ENSMUSG00000046337	Fam178b	-2.50625	FALSE	Down
chr1:36665447-36665750	37	Promoter	ENSMUSG00000077939	Gm24133		FALSE
chr1:38439886-38440247	51.5	Intragenic	ENSMUSG00000037138	Aff3	1.28712	TRUE	Up
chr1:38440971-38441358	123	Intragenic	ENSMUSG00000037138	Aff3	1.28712	TRUE	Up
chr1:40924749-40925192	132	Distal Intergenic	ENSMUSG00000094136	Gm5973		FALSE
chr1:42683585-42683972	93	Intragenic	ENSMUSG00000060424	Pantr1	-0.849564	TRUE	Down
chr1:43502301-43502626	53	Intragenic	ENSMUSG00000066877	Nck2	0.0133569	FALSE	Up
chr1:55087632-55088095	78	Promoter	ENSMUSG00000025980	Hspd1	-0.680466	TRUE	Down
chr1:55706942-55707387	61	Intragenic	ENSMUSG00000038349	Plcl1	-1.34662	TRUE	Down
chr1:59334445-59334715	45	Intragenic	ENSMUSG00000026023	Cdk15		FALSE
chr1:59438125-59438475	69	Distal Intergenic	ENSMUSG00000104502	Gm37737	2.5159	FALSE	Up
chr1:60180075-60180587	30.5	Promoter	ENSMUSG00000073664	Nbeal1	0.844706	TRUE	Up
chr1:64118922-64119293	116.5	Promoter	ENSMUSG00000025959	Klf7	0.213852	FALSE	Up
chr1:64787540-64788136	266	Intragenic	ENSMUSG00000051344	Plekhm3	0.556503	FALSE	Up
chr1:66831693-66832117	82.5	Intragenic	ENSMUSG00000026003	Acadl	0.0519491	FALSE	Up
chr1:66832729-66833332	342	Intragenic	ENSMUSG00000026003	Acadl	0.0519491	FALSE	Up
chr1:73643318-73643619	146.5	Intragenic	ENSMUSG00000100301	6030407O03Rik	-1.9906	FALSE	Down
chr1:74036074-74036443	103	Promoter	ENSMUSG00000055322	Tns1	-1.31772	TRUE	Down
chr1:74303290-74303598	134	Promoter	ENSMUSG00000006301	Tmbim1	2.1497	TRUE	Up
chr1:74391016-74391793	367.5	Promoter	ENSMUSG00000026176	Ctdsp1	-0.497206	FALSE	Down
chr1:75214391-75214952	214.5	Promoter	ENSMUSG00000026201	Stk16	-0.213422	FALSE	Down
chr1:75316471-75316784	137.5	Promoter	ENSMUSG00000026209	Dnpep	0.463906	FALSE	Up
chr1:75457512-75457887	86.5	Intragenic	ENSMUSG00000033007	Asic4	2.93139	FALSE	Up
chr1:75458846-75459204	45	Intragenic	ENSMUSG00000033007	Asic4	2.93139	FALSE	Up
chr1:75460455-75460707	87	Intragenic	ENSMUSG00000033007	Asic4	2.93139	FALSE	Up
chr1:75462591-75462960	159	Intragenic	ENSMUSG00000033007	Asic4	2.93139	FALSE	Up
chr1:78364233-78364577	96	Intragenic	ENSMUSG00000032908	Sgpp2	-3.55034	TRUE	Down
chr1:85895297-85895864	38	Promoter	ENSMUSG00000026223	Itm2c	-0.827933	TRUE	Down
chr1:86359502-86359875	27	Promoter	ENSMUSG00000073627	C130036L24Rik	0.318425	FALSE	Up
chr1:86434164-86434592	34	Distal Intergenic	ENSMUSG00000036574	Tex44		FALSE
chr1:86487220-86487833	49.5	Distal Intergenic	ENSMUSG00000101328	Rpl30-ps6		FALSE
chr1:86497963-86498296	109	Distal Intergenic	ENSMUSG00000101328	Rpl30-ps6		FALSE
chr1:86532071-86532581	30.5	Distal Intergenic	ENSMUSG00000026238	Ptma	-0.679926	TRUE	Down
chr1:88474730-88476206	399.7	Distal Intergenic	ENSMUSG00000099553	Gm29538	0.262136	FALSE	Up
chr1:90962488-90963071	300	Intragenic	ENSMUSG00000026304	Rab17	1.89977	TRUE	Up
chr1:91249901-91250281	29.5	Promoter	ENSMUSG00000034343	Ube2f	-0.501873	TRUE	Down
chr1:91301183-91301819	150	Promoter	ENSMUSG00000026307	Scly	-0.372013	FALSE	Down
chr1:105178799-105179686	101.7	Distal Intergenic	ENSMUSG00000099669	Gm29012		FALSE
chr1:106584277-106584850	553	Intragenic	ENSMUSG00000057329	Bcl2	-0.126004	FALSE	Down
chr1:118672218-118672601	96	Intragenic	ENSMUSG00000026380	Tfcp2l1	-5.27373	TRUE	Down
chr1:119637317-119637890	182	Intragenic	ENSMUSG00000026383	Epb41l5	-0.0203703	FALSE	Down
chr1:125676632-125677230	581.5	Promoter	ENSMUSG00000026343	Gpr39	-7.74528	TRUE	Down
chr1:128361329-128361731	103.5	Promoter	ENSMUSG00000026355	Mcm6	-0.711406	TRUE	Down
chr1:131948541-131948895	248.5	Distal Intergenic	ENSMUSG00000100037	Gm29103		FALSE
chr1:132007747-132008242	35.5	Promoter	ENSMUSG00000026436	Elk4	0.168516	FALSE	Up
chr1:132390302-132390667	168.5	Promoter	ENSMUSG00000042066	Tmcc2	-1.05218	FALSE	Down
chr1:134070211-134070720	112.5	Distal Intergenic	ENSMUSG00000020423	Btg2	0.648	FALSE	Up
chr1:134455399-134455626	24	Promoter	ENSMUSG00000026455	Klhl12	0.0302697	FALSE	Up
chr1:135258409-135259400	240.7	Promoter	ENSMUSG00000003051	Elf3	-0.134425	FALSE	Down
chr1:135562058-135562516	329	Intragenic	ENSMUSG00000009418	Nav1	-1.37733	TRUE	Down
chr1:135563882-135564448	52.5	Intragenic	ENSMUSG00000009418	Nav1	-1.37733	TRUE	Down
chr1:136228901-136229375	223	Promoter	ENSMUSG00000041605	Inava	0.626985	FALSE	Up
chr1:136717859-136718247	96	Intragenic	ENSMUSG00000097448	Platr22	-0.187305	FALSE	Down
chr1:151167230-151167675	253.5	Distal Intergenic	ENSMUSG00000114212	Gm47985	-3.13338	FALSE	Down
chr1:151216359-151216978	339	Distal Intergenic	ENSMUSG00000114591	Gm47996	-2.64046	FALSE	Down
chr1:153125340-153126355	279.5	Promoter	ENSMUSG00000026479	Lamc2	-0.49187	FALSE	Down
chr1:153251528-153251990	244	Promoter	ENSMUSG00000026478	Lamc1	-0.342945	FALSE	Down
chr1:156717739-156718217	287.5	Promoter	ENSMUSG00000033557	Fam20b	-1.27618	TRUE	Down
chr1:157887159-157887685	577	Distal Intergenic	ENSMUSG00000102789	Gm38256		FALSE
chr1:161039787-161040226	35	Promoter	ENSMUSG00000102864	Gm37634		FALSE
chr1:162038276-162038631	126.5	Intragenic	ENSMUSG00000040265	Dnm3	2.33009	TRUE	Up
chr1:162872781-162873084	114	Distal Intergenic	ENSMUSG00000040181	Fmo1	-3.28139	FALSE	Down
chr1:166379502-166379990	120	Promoter	ENSMUSG00000026563	Tada1	-0.0779235	FALSE	Down
chr1:168708168-168708585	208	Distal Intergenic	ENSMUSG00000103463	1700063I16Rik	-3.05208	FALSE	Down
chr1:170521572-170521820	65.5	Intragenic	ENSMUSG00000038473	Nos1ap	-0.726252	FALSE	Down
chr1:172048325-172048572	38.5	Distal Intergenic	ENSMUSG00000051251	Nhlh1	2.10224	FALSE	Up
chr1:172502540-172503023	72	Promoter	ENSMUSG00000026547	Tagln2	-1.45882	TRUE	Down
chr1:179476925-179477415	56	Intragenic	ENSMUSG00000055067	Smyd3	0.779036	TRUE	Up
chr1:180364287-180364554	43.5	Intragenic	ENSMUSG00000104388	Gm37033	-0.405227	FALSE	Down
chr1:181144093-181144539	87.5	Promoter	ENSMUSG00000026516	Nvl	0.0854563	FALSE	Up
chr1:182460368-182460661	46.5	Intragenic	ENSMUSG00000026510	Trp53bp2	0.124223	FALSE	Up
chr1:182478930-182479329	102	Promoter	ENSMUSG00000026509	Capn2	-0.131807	FALSE	Down
chr1:189761439-189762307	684.5	Intragenic	ENSMUSG00000026604	Ptpn14	-0.304226	FALSE	Down
chr1:189790629-189791019	78	Intragenic	ENSMUSG00000026604	Ptpn14	-0.304226	FALSE	Down
chr1:191444449-191444996	196	Intragenic	ENSMUSG00000103114	Gm32200		FALSE
chr1:191445134-191445531	138.5	Intragenic	ENSMUSG00000103114	Gm32200		FALSE
chr1:191446309-191446770	148	Intragenic	ENSMUSG00000103114	Gm32200		FALSE
chr1:191663039-191663408	60.5	Distal Intergenic	ENSMUSG00000026623	Lpgat1	-0.2932	FALSE	Down
chr1:191839203-191839569	172.5	Distal Intergenic	ENSMUSG00000026622	Nek2	-1.32752	TRUE	Down
chr1:192076946-192077407	103.5	Promoter	ENSMUSG00000103653	Gstp-ps	-0.80057	TRUE	Down
chr1:192830430-192830978	259.5	Distal Intergenic	ENSMUSG00000047384	A730013G03Rik	-2.77597	FALSE	Down
chr1:193448699-193449060	82.5	Distal Intergenic	ENSMUSG00000102648	Gm38022	2.05142	FALSE	Up
chr10:4530856-4531264	99.5	Promoter	ENSMUSG00000019767	Ccdc170	0.992729	FALSE	Up
chr10:4531812-4532319	126.5	Promoter	ENSMUSG00000019767	Ccdc170	0.992729	FALSE	Up
chr10:4611272-4611770	161.5	Promoter	ENSMUSG00000019768	Esr1	7.30062	TRUE	Up
chr10:7183047-7183611	29	Intragenic	ENSMUSG00000015202	Cnksr3	-0.751111	FALSE	Down
chr10:10300987-10301294	46	Distal Intergenic	ENSMUSG00000112573	Gm48324		FALSE
chr10:13073415-13074011	145.5	Intragenic	ENSMUSG00000019817	Plagl1	-0.911616	TRUE	Down
chr10:13433126-13433608	51	Intragenic	ENSMUSG00000062866	Phactr2	-0.628707	TRUE	Down
chr10:14463966-14464439	410	Intragenic	ENSMUSG00000039116	Adgrg6	-0.241552	FALSE	Down
chr10:17299423-17299808	110	Intragenic	ENSMUSG00000111922	Gm47760	0.596588	FALSE	Up
chr10:17650910-17651704	170.5	Intragenic	ENSMUSG00000112629	Gm47771		FALSE
chr10:24149962-24150497	115	Promoter	ENSMUSG00000019998	Stx7	-0.221676	FALSE	Down
chr10:36974337-36974823	28.5	Promoter	ENSMUSG00000019777	Hdac2	0.0433559	FALSE	Up
chr10:39531848-39532197	58	Promoter	ENSMUSG00000019843	Fyn	-0.798248	TRUE	Down
chr10:39624770-39625139	76	Intragenic	ENSMUSG00000019842	Traf3ip2	0.693241	TRUE	Up
chr10:40062875-40063310	132	Intragenic	ENSMUSG00000019838	Slc16a10	-0.143191	FALSE	Down
chr10:40498979-40499342	132.5	Distal Intergenic	ENSMUSG00000111251	Gm18671	-1.49284	FALSE	Down
chr10:41934606-41934905	78	Intragenic	ENSMUSG00000071324	Armc2	1.03514	FALSE	Up
chr10:43441120-43441716	149	Intragenic	ENSMUSG00000038240	Pdss2	0.14632	FALSE	Up
chr10:43693874-43694470	305.5	Promoter	ENSMUSG00000111575	Gm47926	-3.67041	FALSE	Down
chr10:45807070-45807795	168	Promoter	ENSMUSG00000110874	D030045P18Rik	-7.06352	FALSE	Down
chr10:59540254-59540935	30	Intragenic	ENSMUSG00000009647	Mcu	0.23131	FALSE	Up
chr10:61089080-61089773	225	Promoter	ENSMUSG00000020098	Pcbd1	-2.86485	TRUE	Down
chr10:62192709-62193017	45	Promoter	ENSMUSG00000037031	Tspan15	-0.635199	TRUE	Down
chr10:62412963-62413450	424	Promoter	ENSMUSG00000020080	Hkdc1	-7.61768	TRUE	Down
chr10:66909966-66910290	42	Distal Intergenic	ENSMUSG00000097134	1110002J07Rik	2.94314	FALSE	Up
chr10:68229891-68230222	98	Intragenic	ENSMUSG00000019947	Arid5b	-0.0237827	FALSE	Down
chr10:68267627-68267903	56.5	Intragenic	ENSMUSG00000019947	Arid5b	-0.0237827	FALSE	Down
chr10:68283036-68283429	69.5	Distal Intergenic	ENSMUSG00000019947	Arid5b	-0.0237827	FALSE	Down
chr10:68354457-68354864	47.5	Distal Intergenic	ENSMUSG00000112157	4930545H06Rik		FALSE
chr10:70697877-70698326	86	Distal Intergenic	ENSMUSG00000112607	Gm33979		FALSE
chr10:71127484-71128296	125.5	Intragenic	ENSMUSG00000014329	Bicc1	-3.24772	TRUE	Down
chr10:74680240-74680697	104.5	Distal Intergenic	ENSMUSG00000052613	Pcdh15	7.15727	FALSE	Up
chr10:76067896-76068546	544.5	Intragenic	ENSMUSG00000020226	Slc5a4b		FALSE
chr10:77125054-77125781	212.5	Intragenic	ENSMUSG00000001435	Col18a1	0.558557	TRUE	Up
chr10:77147091-77147570	252.5	Intragenic	ENSMUSG00000001435	Col18a1	0.558557	TRUE	Up
chr10:77166285-77166585	43.5	Promoter	ENSMUSG00000001435	Col18a1	0.558557	TRUE	Up
chr10:79777464-79777772	87.5	Promoter	ENSMUSG00000020325	Fstl3	3.00684	FALSE	Up
chr10:79802412-79802844	71.5	Intragenic	ENSMUSG00000035863	Palm	-0.190713	FALSE	Down
chr10:79814314-79814823	255	Promoter	ENSMUSG00000035863	Palm	-0.190713	FALSE	Down
chr10:79815526-79816161	181	Promoter	ENSMUSG00000035863	Palm	-0.190713	FALSE	Down
chr10:79855735-79856252	47.5	Promoter	ENSMUSG00000006498	Ptbp1	-0.462875	FALSE	Down
chr10:79879608-79879922	117.5	Promoter	ENSMUSG00000057729	Prtn3	-0.336706	FALSE	Down
chr10:79926286-79926985	96.5	Promoter	ENSMUSG00000019564	Arid3a	-0.902934	FALSE	Down
chr10:79945740-79946246	215	Promoter	ENSMUSG00000019564	Arid3a	-0.902934	FALSE	Down
chr10:79989426-79990020	197	Promoter	ENSMUSG00000004665	Cnn2	0.88906	TRUE	Up
chr10:79996846-79997259	88.5	Promoter	ENSMUSG00000035722	Abca7	0.11475	FALSE	Up
chr10:79997395-79997736	84	Promoter	ENSMUSG00000035722	Abca7	0.11475	FALSE	Up
chr10:80116754-80117133	104.5	Promoter	ENSMUSG00000003068	Stk11	0.430635	FALSE	Up
chr10:80160105-80160551	100	Distal Intergenic	ENSMUSG00000045193	Cirbp	0.44274	FALSE	Up
chr10:80249118-80249496	64.5	Promoter	ENSMUSG00000020153	Ndufs7	-0.0352601	FALSE	Down
chr10:80560939-80561400	146.5	Promoter	ENSMUSG00000047417	Rexo1	0.0488623	FALSE	Up
chr10:82178229-82178762	83	Promoter	ENSMUSG00000112110	Gm15608	0.613169	FALSE	Up
chr10:83042727-83043141	41.5	Intragenic	ENSMUSG00000034612	Chst11	-0.513874	FALSE	Down
chr10:83161754-83162130	50	Intragenic	ENSMUSG00000034612	Chst11	-0.513874	FALSE	Down
chr10:83185008-83185398	74.5	Intragenic	ENSMUSG00000034612	Chst11	-0.513874	FALSE	Down
chr10:84481006-84481375	115	Distal Intergenic	ENSMUSG00000020033	4930463O16Rik	0.733599	FALSE	Up
chr10:84534017-84534706	31	Promoter	ENSMUSG00000046841	Ckap4	-0.442358	FALSE	Down
chr10:84886051-84887076	349.5	Intragenic	ENSMUSG00000020037	Rfx4	1.95604	FALSE	Up
chr10:89769021-89769483	247	Intragenic	ENSMUSG00000019951	Uhrf1bp1l	-0.307297	FALSE	Down
chr10:92595587-92596017	81.5	Distal Intergenic	ENSMUSG00000076238	Gm22582		FALSE
chr10:93214246-93214688	214	Intragenic	ENSMUSG00000020015	Cdk17	-0.00537187	FALSE	Down
chr10:96686711-96687316	389.5	Distal Intergenic	ENSMUSG00000112362	Gm48507		FALSE
chr10:100487236-100487550	58.5	Promoter	ENSMUSG00000036676	Tmtc3	0.27581	FALSE	Up
chr10:110879708-110880012	117	Intragenic	ENSMUSG00000101801	1700020G17Rik	-1.34192	FALSE	Down
chr10:111800734-111801082	215	Promoter	ENSMUSG00000112137	Gm47865	-1.20291	FALSE	Down
chr10:116267261-116267925	282.5	Intragenic	ENSMUSG00000020151	Ptprr	-0.639178	FALSE	Down
chr10:119076009-119076463	266.5	Distal Intergenic	ENSMUSG00000112683	Gm18904	-0.0434261	FALSE	Down
chr10:119231545-119231877	147.5	Intragenic	ENSMUSG00000020114	Cand1	0.251328	FALSE	Up
chr10:120390967-120391552	132.5	Promoter	ENSMUSG00000090191	9230105E05Rik	-0.952367	FALSE	Down
chr10:120476390-120476962	32.5	Promoter	ENSMUSG00000056758	Hmga2	-0.519073	FALSE	Down
chr10:120873786-120874190	107.5	Promoter	ENSMUSG00000051236	Msrb3	2.49945	TRUE	Up
chr10:121242665-121242996	57	Promoter	ENSMUSG00000112871	Gm35404	-3.46232	FALSE	Down
chr10:121488742-121489120	140.5	Promoter	ENSMUSG00000112539	Gm40787	-1.34232	FALSE	Down
chr10:121626204-121626574	59	Promoter	ENSMUSG00000034667	Xpot	-0.132133	FALSE	Down
chr10:121873182-121873493	122	Intragenic	ENSMUSG00000020121	Srgap1	0.864625	TRUE	Up
chr10:122096233-122096745	149	Promoter	ENSMUSG00000034620	Rxylt1	0.196283	FALSE	Up
chr10:122782505-122783080	76	Intragenic	ENSMUSG00000034613	Ppm1h	-1.47208	TRUE	Down
chr10:125389171-125389608	53.5	Promoter	ENSMUSG00000020102	Slc16a7	0.0915217	FALSE	Up
chr10:126978514-126978985	210	Promoter	ENSMUSG00000078429	Ctdsp2	-0.282146	FALSE	Down
chr10:127666486-127667114	48.5	Promoter	ENSMUSG00000025402	Nab2	0.812281	FALSE	Up
chr10:128909698-128910050	53	Promoter	ENSMUSG00000025351	Cd63	0.0330761	FALSE	Up
chr11:3287850-3288404	164	Promoter	ENSMUSG00000020453	Patz1	0.0959829	FALSE	Up
chr11:5129126-5129563	48	Promoter	ENSMUSG00000034164	Emid1	-1.51577	TRUE	Down
chr11:5297285-5297719	40	Intragenic	ENSMUSG00000041961	Znrf3	0.0721274	FALSE	Up
chr11:5306002-5306403	171	Intragenic	ENSMUSG00000041961	Znrf3	0.0721274	FALSE	Up
chr11:7197461-7198025	372	Promoter	ENSMUSG00000020429	Igfbp1	-4.16234	FALSE	Down
chr11:8569156-8569666	210	Intragenic	ENSMUSG00000020422	Tns3	-0.478212	FALSE	Down
chr11:8634661-8635163	69	Intragenic	ENSMUSG00000020422	Tns3	-0.478212	FALSE	Down
chr11:17628922-17629164	111	Distal Intergenic	ENSMUSG00000082411	Gm12016		FALSE
chr11:18713911-18714251	282	Distal Intergenic	ENSMUSG00000085806	Gm12023		FALSE
chr11:19962837-19963096	39.5	Intragenic	ENSMUSG00000045671	Spred2	-1.06016	TRUE	Down
chr11:19963552-19963923	83	Intragenic	ENSMUSG00000045671	Spred2	-1.06016	TRUE	Down
chr11:22635065-22635412	66.5	Distal Intergenic	ENSMUSG00000083008	Gm12053		FALSE
chr11:22847703-22848165	137.5	Promoter	ENSMUSG00000077621	Gm23772	0.650516	FALSE	Up
chr11:30230372-30230679	55	Intragenic	ENSMUSG00000020315	Sptbn1	-0.299199	FALSE	Down
chr11:32222154-32222608	307.5	Promoter	ENSMUSG00000020282	Rhbdf1	0.814019	TRUE	Up
chr11:35938820-35939422	74	Intragenic	ENSMUSG00000018849	Wwc1	-0.143623	FALSE	Down
chr11:48872979-48873364	138	Promoter	ENSMUSG00000046879	Irgm1	-2.66589	TRUE	Down
chr11:49712656-49713155	35	Promoter	ENSMUSG00000020362	Cnot6	-0.369239	FALSE	Down
chr11:50252152-50252484	86.5	Intragenic	ENSMUSG00000097887	Gm26542	0.970206	FALSE	Up
chr11:51290963-51291338	138.5	Promoter	ENSMUSG00000063564	Col23a1	0.437429	FALSE	Up
chr11:51551355-51551824	27	Intragenic	ENSMUSG00000063564	Col23a1	0.437429	FALSE	Up
chr11:53763201-53763696	165.5	Promoter	ENSMUSG00000099153	Mir7671		FALSE
chr11:54785886-54786208	85	Promoter	ENSMUSG00000052298	Cdc42se2	-0.790497	TRUE	Down
chr11:54864621-54865000	170	Promoter	ENSMUSG00000020267	Hint1	-1.04401	TRUE	Down
chr11:54881096-54881424	42	Distal Intergenic	ENSMUSG00000020267	Hint1	-1.04401	TRUE	Down
chr11:57645663-57646017	64.5	Promoter	ENSMUSG00000020520	Galnt10	-0.591863	FALSE	Down
chr11:59809638-59810570	56.3	Promoter	ENSMUSG00000032633	Flcn	-0.22121	FALSE	Down
chr11:60308588-60309054	30.5	Intragenic	ENSMUSG00000000538	Tom1l2	0.519989	FALSE	Up
chr11:61354429-61354706	76	Intragenic	ENSMUSG00000010122	Slc47a1	-4.59119	FALSE	Down
chr11:63753101-63753707	166.5	Distal Intergenic	ENSMUSG00000083142	Gm12288	-3.65491	FALSE	Down
chr11:63918613-63919268	180	Intragenic	ENSMUSG00000070407	Hs3st3b1	-1.45587	TRUE	Down
chr11:68754350-68754862	136.5	Intragenic	ENSMUSG00000020900	Myh10	-0.831669	TRUE	Down
chr11:69415973-69416378	111	Promoter	ENSMUSG00000018476	Kdm6b	0.165571	FALSE	Up
chr11:69880831-69881305	277	Promoter	ENSMUSG00000046731	Kctd11	-0.650874	FALSE	Down
chr11:70564511-70564887	23	Promoter	ENSMUSG00000020827	Mink1	0.832062	FALSE	Up
chr11:72503519-72504046	121.5	Promoter	ENSMUSG00000020798	Spns3	3.74452	FALSE	Up
chr11:73177101-73177785	379	Promoter	ENSMUSG00000040158	Tax1bp3	-0.0336859	FALSE	Down
chr11:74487950-74488452	95.5	Intragenic	ENSMUSG00000038807	Rap1gap2	-3.02388	TRUE	Down
chr11:74489135-74489527	168.5	Intragenic	ENSMUSG00000038807	Rap1gap2	-3.02388	TRUE	Down
chr11:74524504-74524768	74	Promoter	ENSMUSG00000038807	Rap1gap2	-3.02388	TRUE	Down
chr11:74525554-74525982	84.5	Promoter	ENSMUSG00000038807	Rap1gap2	-3.02388	TRUE	Down
chr11:75214629-75214907	84	Intragenic	ENSMUSG00000045287	Rtn4rl1	-1.52944	TRUE	Down
chr11:75904960-75905439	178.5	Intragenic	ENSMUSG00000020847	Rph3al	-1.03722	TRUE	Down
chr11:75906447-75907036	143.5	Intragenic	ENSMUSG00000020847	Rph3al	-1.03722	TRUE	Down
chr11:76911368-76911820	129	Intragenic	ENSMUSG00000020839	Tmigd1	4.14009	FALSE	Up
chr11:77772286-77772766	150.5	Promoter	ENSMUSG00000000631	Myo18a	-0.71322	TRUE	Down
chr11:78189875-78190373	78.5	Promoter	ENSMUSG00000002059	Rab34	-0.193957	FALSE	Down
chr11:78821652-78822041	51.5	Promoter	ENSMUSG00000088748	Gm23219		FALSE
chr11:79713883-79714217	71.5	Promoter	ENSMUSG00000065395	Mir193a		FALSE
chr11:79806579-79806907	52	Promoter	ENSMUSG00000086474	9130204K15Rik	-1.99057	FALSE	Down
chr11:79993894-79994241	136.5	Promoter	ENSMUSG00000017548	Suz12	0.135387	FALSE	Up
chr11:80145912-80146280	59	Distal Intergenic	ENSMUSG00000046909	Tefm	0.0267406	FALSE	Up
chr11:83797238-83797560	53	Promoter	ENSMUSG00000081342	Gm11434	-0.714968	FALSE	Down
chr11:83817077-83817635	130	Distal Intergenic	ENSMUSG00000081342	Gm11434	-0.714968	FALSE	Down
chr11:84073662-84074247	196.5	Distal Intergenic	ENSMUSG00000018648	Dusp14	0.352497	FALSE	Up
chr11:85638604-85639475	74.5	Promoter	ENSMUSG00000059439	Bcas3	0.167157	FALSE	Up
chr11:85977081-85977412	69	Distal Intergenic	ENSMUSG00000081632	Gm11443		FALSE
chr11:86757356-86757755	74	Promoter	ENSMUSG00000047126	Cltc	-0.38805	FALSE	Down
chr11:86960282-86960854	298	Intragenic	ENSMUSG00000018427	Ypel2	-0.699682	TRUE	Down
chr11:87422625-87423286	72	Promoter	ENSMUSG00000095969	Rnu1a1	0.00473306	FALSE	Up
chr11:87577816-87578248	63.5	Promoter	ENSMUSG00000020486	Septin4	-3.95777	TRUE	Down
chr11:87689508-87689902	32	Intragenic	ENSMUSG00000034177	Rnf43	0.321671	FALSE	Up
chr11:88151384-88151869	181.5	Intragenic	ENSMUSG00000018378	Cuedc1	0.103419	FALSE	Up
chr11:88161062-88161392	41.5	Promoter	ENSMUSG00000018378	Cuedc1	0.103419	FALSE	Up
chr11:88293651-88294038	71.5	Promoter	ENSMUSG00000034031	Ccdc182	-0.875145	FALSE	Down
chr11:88295195-88295658	210.5	Promoter	ENSMUSG00000034031	Ccdc182	-0.875145	FALSE	Down
chr11:88546306-88546602	139	Intragenic	ENSMUSG00000069769	Msi2	-0.0870229	FALSE	Down
chr11:88555911-88556211	31.5	Intragenic	ENSMUSG00000069769	Msi2	-0.0870229	FALSE	Down
chr11:88557943-88558313	83	Intragenic	ENSMUSG00000069769	Msi2	-0.0870229	FALSE	Down
chr11:88617926-88618650	242.5	Intragenic	ENSMUSG00000069769	Msi2	-0.0870229	FALSE	Down
chr11:88694018-88694377	100	Intragenic	ENSMUSG00000069769	Msi2	-0.0870229	FALSE	Down
chr11:88955472-88955699	36	Promoter	ENSMUSG00000000278	Scpep1	-1.05701	TRUE	Down
chr11:90664749-90665161	65.5	Promoter	ENSMUSG00000020541	Tom1l1	0.719861	TRUE	Up
chr11:94525123-94525467	303	Distal Intergenic	ENSMUSG00000039110	Mycbpap	-0.168662	FALSE	Down
chr11:94978994-94979279	69	Promoter	ENSMUSG00000001508	Sgca	-3.02099	FALSE	Down
chr11:95858950-95859294	38	Promoter	ENSMUSG00000085578	Gm11527		FALSE
chr11:95990870-95991296	53	Intragenic	ENSMUSG00000013415	Igf2bp1	-0.709785	TRUE	Down
chr11:96140682-96141162	337.5	Intragenic	ENSMUSG00000038756	Ttll6	2.97056	FALSE	Up
chr11:96294991-96295809	232	Promoter	ENSMUSG00000000690	Hoxb6	-0.423362	FALSE	Down
chr11:96300481-96300840	21.5	Promoter	ENSMUSG00000000690	Hoxb6	-0.423362	FALSE	Down
chr11:96306755-96307138	34	Promoter	ENSMUSG00000085645	Hoxb5os	1.00214	TRUE	Up
chr11:96310560-96310870	83	Distal Intergenic	ENSMUSG00000085645	Hoxb5os	1.00214	TRUE	Up
chr11:96335019-96335479	244.5	Intragenic	ENSMUSG00000048763	Hoxb3	-0.187212	FALSE	Down
chr11:96349879-96350400	27	Promoter	ENSMUSG00000075588	Hoxb2	-0.222108	FALSE	Down
chr11:96538031-96538272	42.5	Intragenic	ENSMUSG00000057058	Skap1	-2.04266	TRUE	Down
chr11:96829687-96830143	66.5	Promoter	ENSMUSG00000038615	Nfe2l1	-0.320723	FALSE	Down
chr11:96937559-96938069	105	Intragenic	ENSMUSG00000018659	Pnpo	0.481951	FALSE	Up
chr11:97660310-97660755	240.5	Promoter	ENSMUSG00000085586	Gm11613	2.3761	FALSE	Up
chr11:98022024-98022380	66.5	Promoter	ENSMUSG00000020882	Cacnb1	0.272781	FALSE	Up
chr11:98400914-98401276	269	Promoter	ENSMUSG00000038208	Pgap3	0.21987	FALSE	Up
chr11:98408887-98409358	446.5	Distal Intergenic	ENSMUSG00000062312	Erbb2	0.449226	FALSE	Up
chr11:98457766-98458059	48	Distal Intergenic	ENSMUSG00000019312	Grb7	-1.75073	TRUE	Down
chr11:98705092-98705439	137	Promoter	ENSMUSG00000017210	Med24	-0.430263	FALSE	Down
chr11:100518161-100518739	391	Intragenic	ENSMUSG00000020917	Acly	0.100602	FALSE	Up
chr11:101082189-101082607	79.5	Promoter	ENSMUSG00000001755	Coasy	-0.552118	FALSE	Down
chr11:101222301-101222694	281	Intragenic	ENSMUSG00000006920	Ezh1	0.27155	FALSE	Up
chr11:101231518-101231980	36.5	Distal Intergenic	ENSMUSG00000006920	Ezh1	0.27155	FALSE	Up
chr11:101277650-101278136	108	Promoter	ENSMUSG00000017188	Coa3	-0.376224	FALSE	Down
chr11:101361854-101362744	194.3	Distal Intergenic	ENSMUSG00000118571	AL590969.1		FALSE
chr11:101627440-101627907	178	Promoter	ENSMUSG00000010362	Rdm1	0.710793	TRUE	Up
chr11:101890217-101890552	132.5	Intragenic	ENSMUSG00000085594	Gm11551	2.00468	FALSE	Up
chr11:103272837-103273335	209	Distal Intergenic	ENSMUSG00000078635	1700028N14Rik	0.969223	FALSE	Up
chr11:103314775-103315104	86.5	Distal Intergenic	ENSMUSG00000034255	Arhgap27	1.35462	TRUE	Up
chr11:103340325-103340959	81.5	Promoter	ENSMUSG00000034255	Arhgap27	1.35462	TRUE	Up
chr11:103735466-103735932	186.5	Intragenic	ENSMUSG00000018486	Wnt9b	-2.08166	TRUE	Down
chr11:105352165-105352569	168.5	Distal Intergenic	ENSMUSG00000086487	Gm11638	2.58677	FALSE	Up
chr11:106269495-106269748	104	Promoter	ENSMUSG00000078619	Smarcd2	1.6462	TRUE	Up
chr11:106920420-106920853	123	Promoter	ENSMUSG00000018363	Smurf2	0.561976	TRUE	Up
chr11:107012204-107012879	649	Distal Intergenic	ENSMUSG00000083356	Gm11708	-0.709973	FALSE	Down
chr11:107706088-107706470	50	Intragenic	ENSMUSG00000020722	Cacng1	-1.97144	FALSE	Down
chr11:108251197-108251777	444.5	Intragenic	ENSMUSG00000050965	Prkca	-1.39563	TRUE	Down
chr11:108922933-108923566	29.7	Promoter	ENSMUSG00000000142	Axin2	-1.10044	TRUE	Down
chr11:109545751-109546101	54	Promoter	ENSMUSG00000020604	Arsg	1.13578	FALSE	Up
chr11:109560697-109561076	73.5	Intragenic	ENSMUSG00000020604	Arsg	1.13578	FALSE	Up
chr11:110478999-110479294	74	Promoter	ENSMUSG00000020623	Map2k6	-0.199392	FALSE	Down
chr11:110967791-110968133	88	Promoter	ENSMUSG00000051497	Kcnj16	-6.36638	TRUE	Down
chr11:112874231-112874558	135.5	Distal Intergenic	ENSMUSG00000020624	4933434M16Rik		FALSE
chr11:112988170-112988573	72.5	Distal Intergenic	ENSMUSG00000020624	4933434M16Rik		FALSE
chr11:113060854-113061354	202.5	Intragenic	ENSMUSG00000087259	2610035D17Rik	1.90557	TRUE	Up
chr11:113221287-113221915	92	Distal Intergenic	ENSMUSG00000085421	4732490B19Rik	-0.120534	FALSE	Down
chr11:113750512-113751162	178	Promoter	ENSMUSG00000041598	Cdc42ep4	-0.798762	FALSE	Down
chr11:114837120-114837556	72.5	Distal Intergenic	ENSMUSG00000051043	Gprc5c	-0.759769	TRUE	Down
chr11:115449029-115449376	181.5	Promoter	ENSMUSG00000093096	Mir3968		FALSE
chr11:115779401-115779747	49.5	Promoter	ENSMUSG00000020747	Tmem94	-0.57379	FALSE	Down
chr11:115843810-115844526	333	Intragenic	ENSMUSG00000020782	Llgl2	-0.579172	FALSE	Down
chr11:115911663-115912210	279	Promoter	ENSMUSG00000075420	Smim6	-0.799442	FALSE	Down
chr11:116098572-116099058	133	Distal Intergenic	ENSMUSG00000020773	Trim47	0.701163	FALSE	Up
chr11:116430013-116430425	70	Distal Intergenic	ENSMUSG00000050628	Ubald2	-0.35398	FALSE	Down
chr11:116658460-116658913	536.5	Promoter	ENSMUSG00000075410	Prcd	-1.51908	FALSE	Down
chr11:117185580-117185954	131	Distal Intergenic	ENSMUSG00000059248	Septin9	-0.333217	FALSE	Down
chr11:119393916-119394197	79	Promoter	ENSMUSG00000070327	Rnf213	-3.87253	TRUE	Down
chr11:119938899-119939353	114	Promoter	ENSMUSG00000086924	Gm11766	2.40509	FALSE	Up
chr11:120231329-120231799	949.5	Promoter	ENSMUSG00000043993	2900052L18Rik	0.436664	FALSE	Up
chr11:120633737-120634148	44	Promoter	ENSMUSG00000051510	Mafg	-0.0870414	FALSE	Down
chr12:3777663-3778163	280.5	Promoter	ENSMUSG00000071454	Dtnb	0.560142	FALSE	Up
chr12:8811604-8812060	209	Distal Intergenic	ENSMUSG00000020592	Sdc1	0.390888	FALSE	Up
chr12:13217500-13217922	124	Intragenic	ENSMUSG00000037149	Ddx1	-0.290454	FALSE	Down
chr12:16008894-16009385	180	Intragenic	ENSMUSG00000113930	Gm36235		FALSE
chr12:17688714-17689083	117.5	Promoter	ENSMUSG00000071379	Hpcal1	-0.126558	FALSE	Down
chr12:21200593-21201050	227	Intragenic	ENSMUSG00000052632	Asap2	0.169905	FALSE	Up
chr12:21426074-21426894	445	Distal Intergenic	ENSMUSG00000097055	Gm4419	-1.6681	FALSE	Down
chr12:24686039-24686819	620.5	Distal Intergenic	ENSMUSG00000062563	Cys1	-7.85008	TRUE	Down
chr12:25097044-25097682	579.5	Promoter	ENSMUSG00000020644	Id2	0.202526	FALSE	Up
chr12:25132018-25132540	234	Promoter	ENSMUSG00000112937	Gm17746		FALSE
chr12:25216690-25217155	76.5	Distal Intergenic	ENSMUSG00000114033	Gm47705	-1.44474	FALSE	Down
chr12:25300037-25300547	51.5	Intragenic	ENSMUSG00000114105	Gm47713		FALSE
chr12:26360369-26360698	64	Intragenic	ENSMUSG00000114048	4930549C15Rik	-1.1818	FALSE	Down
chr12:26770884-26771479	54.5	Distal Intergenic	ENSMUSG00000113218	4933409F18Rik	3.46746	FALSE	Up
chr12:31184112-31184405	104.5	Promoter	ENSMUSG00000095953	6030469F06Rik	3.58072	FALSE	Up
chr12:31247338-31247629	97	Distal Intergenic	ENSMUSG00000112187	Gm6993		FALSE
chr12:31248060-31248497	75.5	Distal Intergenic	ENSMUSG00000112187	Gm6993		FALSE
chr12:31256319-31256833	197	Promoter	ENSMUSG00000112567	Gm32899	0.132247	FALSE	Up
chr12:31263864-31264371	162.5	Promoter	ENSMUSG00000002900	Lamb1	-0.602066	TRUE	Down
chr12:33192931-33193272	96.5	Intragenic	ENSMUSG00000020564	Atxn7l1	0.654288	TRUE	Up
chr12:65036738-65037116	56	Promoter	ENSMUSG00000035597	Prpf39	0.478061	FALSE	Up
chr12:69241703-69242236	44	Promoter	ENSMUSG00000051890	Klhdc1	0.948256	FALSE	Up
chr12:69777875-69778377	71	Intragenic	ENSMUSG00000020990	Cdkl1	-3.32283	TRUE	Down
chr12:69781604-69781932	66	Intragenic	ENSMUSG00000020990	Cdkl1	-3.32283	TRUE	Down
chr12:71976655-71976969	130	Intragenic	ENSMUSG00000034574	Daam1	-0.952441	TRUE	Down
chr12:73111263-73112718	334.3	Promoter	ENSMUSG00000034460	Six4	0.34691	FALSE	Up
chr12:75852411-75853030	260.5	Promoter	ENSMUSG00000063450	Syne2	0.0603426	FALSE	Up
chr12:76256179-76256799	161.5	Promoter	ENSMUSG00000021048	Mthfd1	-0.922856	TRUE	Down
chr12:76533029-76533852	978.5	Promoter	ENSMUSG00000052609	Plekhg3	0.147434	FALSE	Up
chr12:79525875-79526310	56	Intragenic	ENSMUSG00000059060	Rad51b	0.690991	FALSE	Up
chr12:79531946-79532276	40.5	Intragenic	ENSMUSG00000059060	Rad51b	0.690991	FALSE	Up
chr12:79541569-79542082	211	Intragenic	ENSMUSG00000059060	Rad51b	0.690991	FALSE	Up
chr12:79548759-79549391	83.5	Intragenic	ENSMUSG00000059060	Rad51b	0.690991	FALSE	Up
chr12:79600352-79600661	79	Intragenic	ENSMUSG00000059060	Rad51b	0.690991	FALSE	Up
chr12:79641849-79642199	65	Intragenic	ENSMUSG00000059060	Rad51b	0.690991	FALSE	Up
chr12:79663138-79663389	69.5	Intragenic	ENSMUSG00000059060	Rad51b	0.690991	FALSE	Up
chr12:79709904-79710251	141	Intragenic	ENSMUSG00000059060	Rad51b	0.690991	FALSE	Up
chr12:79949084-79949465	59	Distal Intergenic	ENSMUSG00000112646	Gm5654	1.37249	FALSE	Up
chr12:80103362-80104220	650	Distal Intergenic	ENSMUSG00000021127	Zfp36l1	0.111267	FALSE	Up
chr12:80118602-80118941	41	Promoter	ENSMUSG00000097729	2310015A10Rik	0.409987	FALSE	Up
chr12:80218884-80219162	66	Intragenic	ENSMUSG00000015143	Actn1	-0.936432	TRUE	Down
chr12:82397088-82397617	281.5	Intragenic	ENSMUSG00000042700	Sipa1l1	-0.510601	FALSE	Down
chr12:83467209-83467637	226	Intragenic	ENSMUSG00000021221	Dpf3	0.0565066	FALSE	Up
chr12:83597012-83597340	101	Promoter	ENSMUSG00000042628	Zfyve1	0.256803	FALSE	Up
chr12:83770625-83771416	213	Intragenic	ENSMUSG00000021223	Papln	3.36623	TRUE	Up
chr12:86781347-86781643	102	Distal Intergenic	ENSMUSG00000088403	Gm25888		FALSE
chr12:86888138-86888812	70.5	Distal Intergenic	ENSMUSG00000034168	Irf2bpl	-0.617873	TRUE	Down
chr12:86890267-86890948	180.5	Distal Intergenic	ENSMUSG00000034168	Irf2bpl	-0.617873	TRUE	Down
chr12:89812307-89812692	274.5	Promoter	ENSMUSG00000066392	Nrxn3	-0.662216	FALSE	Down
chr12:99378366-99378697	67	Promoter	ENSMUSG00000113610	Gm47132		FALSE
chr12:102647943-102648285	41	Intragenic	ENSMUSG00000057963	Itpk1	-1.24319	FALSE	Down
chr12:102730913-102731359	31	Intragenic	ENSMUSG00000098530	Gm28051		FALSE
chr12:108675518-108676060	140.5	Promoter	ENSMUSG00000021262	Evl	-0.172378	FALSE	Down
chr12:111038693-111039105	53.5	Promoter	ENSMUSG00000037896	Rcor1	0.374444	FALSE	Up
chr12:111462395-111462769	195.5	Intragenic	ENSMUSG00000113029	Gm40578	1.4538	FALSE	Up
chr12:111489337-111489879	84	Intragenic	ENSMUSG00000113029	Gm40578	1.4538	FALSE	Up
chr12:111816866-111817338	84.5	Promoter	ENSMUSG00000021286	Zfyve21	0.434122	FALSE	Up
chr12:111936786-111937338	173.5	Distal Intergenic	ENSMUSG00000113926	Gm3565	-0.176575	FALSE	Down
chr12:112721493-112722126	114.5	Promoter	ENSMUSG00000072825	Cep170b	-0.128531	FALSE	Down
chr12:119238646-119238971	90.5	Promoter	ENSMUSG00000025321	Itgb8	0.5092	FALSE	Up
chr13:5803895-5804204	78.5	Distal Intergenic	ENSMUSG00000080562	Gm26043		FALSE
chr13:18948210-18948660	37	Promoter	ENSMUSG00000021314	Amph	0.0319068	FALSE	Up
chr13:21716116-21716467	21.5	Promoter	ENSMUSG00000071516	H2ac13	-0.115462	FALSE	Down
chr13:21778987-21779694	39	Promoter	ENSMUSG00000058773	H1f5	-1.52135	TRUE	Down
chr13:23581414-23581805	100.5	Promoter	ENSMUSG00000061482	H4c4	-0.687889	FALSE	Down
chr13:23584964-23585451	31.5	Intragenic	ENSMUSG00000061482	H4c4	-0.687889	FALSE	Down
chr13:23738697-23739279	129	Promoter	ENSMUSG00000036181	H1f2	-0.855703	FALSE	Down
chr13:24135262-24135536	78.5	Intragenic	ENSMUSG00000021338	Carmil1	-0.781624	TRUE	Down
chr13:25055140-25055604	43.5	Promoter	ENSMUSG00000035910	Dcdc2a	-3.50646	TRUE	Down
chr13:28532291-28532697	150.5	Intragenic	ENSMUSG00000085936	2610307P16Rik	1.81457	TRUE	Up
chr13:28662292-28662614	67	Intragenic	ENSMUSG00000085936	2610307P16Rik	1.81457	TRUE	Up
chr13:34239559-34240454	53.5	Intragenic	ENSMUSG00000038267	Slc22a23	0.741842	FALSE	Up
chr13:37491152-37491523	378	Distal Intergenic	ENSMUSG00000114573	Gm47732	1.34857	FALSE	Up
chr13:37942847-37943342	50	Intragenic	ENSMUSG00000039087	Rreb1	1.16362	TRUE	Up
chr13:40859713-40860085	136.5	Promoter	ENSMUSG00000021360	Gcnt2	0.77832	FALSE	Up
chr13:41358735-41359222	99.5	Promoter	ENSMUSG00000021365	Nedd9	-0.714751	TRUE	Down
chr13:41423601-41424050	90	Intragenic	ENSMUSG00000021365	Nedd9	-0.714751	TRUE	Down
chr13:45950388-45950691	102	Intragenic	ENSMUSG00000046876	Atxn1	0.0174604	FALSE	Up
chr13:48971114-48971438	86.5	Distal Intergenic	ENSMUSG00000038014	Fam120a	0.0408501	FALSE	Up
chr13:51651547-51652021	49.5	Promoter	ENSMUSG00000035139	Secisbp2	0.324441	FALSE	Up
chr13:52060424-52060849	140.5	Distal Intergenic	ENSMUSG00000113090	Gm48190		FALSE
chr13:54071584-54072010	268.5	Promoter	ENSMUSG00000021474	Sfxn1	-0.316724	FALSE	Down
chr13:54693391-54694235	97	Promoter	ENSMUSG00000034928	Rnf44	0.413092	FALSE	Up
chr13:55152660-55153479	349.5	Promoter	ENSMUSG00000005320	Fgfr4	-5.81217	TRUE	Down
chr13:55444296-55444866	83	Promoter	ENSMUSG00000074886	Grk6	-0.426485	FALSE	Down
chr13:58123307-58123740	233	Distal Intergenic	ENSMUSG00000007836	Hnrnpa0	-0.492677	FALSE	Down
chr13:60455301-60455635	55.5	Distal Intergenic	ENSMUSG00000114274	Gm35333	-0.109506	FALSE	Down
chr13:60480248-60480692	60	Promoter	ENSMUSG00000114566	Gm48500	-1.40827	FALSE	Down
chr13:60528847-60529240	205.5	Promoter	ENSMUSG00000080666	Gm25000		FALSE
chr13:62907946-62908300	46.5	Distal Intergenic	ENSMUSG00000069805	Fbp1	1.46134	FALSE	Up
chr13:63268275-63268875	334	Intragenic	ENSMUSG00000021458	Aopep	-0.412993	FALSE	Down
chr13:63431224-63431894	262.5	Promoter	ENSMUSG00000021461	Fancc	-0.457634	FALSE	Down
chr13:63562114-63562622	57.5	Promoter	ENSMUSG00000021466	Ptch1	-0.651449	FALSE	Down
chr13:64416923-64417548	73.5	Distal Intergenic	ENSMUSG00000021483	Cdk20	0.523392	FALSE	Up
chr13:70793998-70794679	75	Intragenic	ENSMUSG00000049538	Adamts16	-1.77118	TRUE	Down
chr13:71508057-71508505	68	Intragenic	ENSMUSG00000113358	1700112M02Rik	1.39233	FALSE	Up
chr13:73680324-73680798	246	Promoter	ENSMUSG00000021612	Slc6a18		FALSE
chr13:75944873-75945174	152	Promoter	ENSMUSG00000021589	Rhobtb3	0.298252	FALSE	Up
chr13:90463269-90464003	428.5	Distal Intergenic	ENSMUSG00000114204	Gm47520		FALSE
chr13:91370899-91371410	224.5	Promoter	ENSMUSG00000099340	Gm29540	-1.50955	FALSE	Down
chr13:93847602-93848000	142	Intragenic	ENSMUSG00000042082	Arsb	-0.198899	FALSE	Down
chr13:93889914-93890355	61	Intragenic	ENSMUSG00000042082	Arsb	-0.198899	FALSE	Down
chr13:93891273-93891713	38.5	Intragenic	ENSMUSG00000042082	Arsb	-0.198899	FALSE	Down
chr13:94069377-94069701	42	Intragenic	ENSMUSG00000045312	Lhfpl2	-1.05626	TRUE	Down
chr13:94093825-94094465	176.5	Promoter	ENSMUSG00000045312	Lhfpl2	-1.05626	TRUE	Down
chr13:94976037-94976658	66	Promoter	ENSMUSG00000042015	Wdr41	-0.0170528	FALSE	Down
chr13:95306457-95307025	221	Distal Intergenic	ENSMUSG00000041995	Zbed3	-0.265091	FALSE	Down
chr13:97239907-97240426	526	Promoter	ENSMUSG00000041773	Enc1	-0.607075	FALSE	Down
chr13:97240781-97241401	43.5	Promoter	ENSMUSG00000041773	Enc1	-0.607075	FALSE	Down
chr13:98011865-98012318	156	Intragenic	ENSMUSG00000021662	Arhgef28	-1.30049	TRUE	Down
chr13:98016052-98016775	478	Promoter	ENSMUSG00000021662	Arhgef28	-1.30049	TRUE	Down
chr13:98638528-98638914	56	Promoter	ENSMUSG00000046082	Tmem174	-1.34245	FALSE	Down
chr13:99092222-99092493	85.5	Distal Intergenic	ENSMUSG00000100410	2310020H05Rik		FALSE
chr13:101216353-101216804	55	Distal Intergenic	ENSMUSG00000114590	5930438M14Rik	3.9976	FALSE	Up
chr13:101694469-101694936	47.5	Promoter	ENSMUSG00000041417	Pik3r1	1.7802	TRUE	Up
chr13:109440925-109441209	41	Promoter	ENSMUSG00000021699	Pde4d	0.824801	FALSE	Up
chr13:112189589-112190061	74	Distal Intergenic	ENSMUSG00000114745	Gm48802		FALSE
chr13:113587347-113587571	61.5	Distal Intergenic	ENSMUSG00000114715	Gm34471	2.05141	FALSE	Up
chr13:115067308-115067939	95.5	Intragenic	ENSMUSG00000042284	Itga1	-1.14549	FALSE	Down
chr13:118713733-118714046	79	Promoter	ENSMUSG00000021732	Fgf10	0.523349	FALSE	Up
chr14:7826147-7826432	63	Intragenic	ENSMUSG00000025278	Flnb	-0.648193	FALSE	Down
chr14:7839912-7840270	61.5	Intragenic	ENSMUSG00000025278	Flnb	-0.648193	FALSE	Down
chr14:7863326-7863755	128	Intragenic	ENSMUSG00000025278	Flnb	-0.648193	FALSE	Down
chr14:18270988-18271422	141	Promoter	ENSMUSG00000012405	Rpl15	-0.305476	FALSE	Down
chr14:19739517-19740070	138.5	Distal Intergenic	ENSMUSG00000021806	Nid2	-1.08445	FALSE	Down
chr14:19767004-19767423	113	Promoter	ENSMUSG00000021806	Nid2	-1.08445	FALSE	Down
chr14:20158930-20159610	68.5	Intragenic	ENSMUSG00000023243	Kcnk5	-3.56573	TRUE	Down
chr14:20164531-20165073	161.5	Intragenic	ENSMUSG00000023243	Kcnk5	-3.56573	TRUE	Down
chr14:20929739-20930075	50.5	Promoter	ENSMUSG00000021823	Vcl	-0.305146	FALSE	Down
chr14:21991078-21991621	67.5	Promoter	ENSMUSG00000103160	C130012C08Rik	0.726377	FALSE	Up
chr14:22680175-22680612	154.5	Intragenic	ENSMUSG00000063458	Lrmda	-1.19344	FALSE	Down
chr14:22782968-22783649	168	Intragenic	ENSMUSG00000063458	Lrmda	-1.19344	FALSE	Down
chr14:22801171-22801529	199	Intragenic	ENSMUSG00000063458	Lrmda	-1.19344	FALSE	Down
chr14:24500212-24500549	33.5	Distal Intergenic	ENSMUSG00000025290	Rps24	-0.169823	FALSE	Down
chr14:25208245-25208675	104	Distal Intergenic	ENSMUSG00000114916	4930572O13Rik		FALSE
chr14:25451626-25452637	263	Intragenic	ENSMUSG00000114232	Gm17747	1.33375	FALSE	Up
chr14:25496172-25496509	90	Intragenic	ENSMUSG00000007817	Zmiz1	-0.113967	FALSE	Down
chr14:25535005-25535483	91.5	Promoter	ENSMUSG00000093081	Mir3075		FALSE
chr14:31226918-31227386	70.5	Intragenic	ENSMUSG00000021904	Sema3g	0.132149	FALSE	Up
chr14:31565514-31565888	58.5	Intragenic	ENSMUSG00000057606	Colq		FALSE
chr14:32856405-32856886	163.5	Promoter	ENSMUSG00000050666	Vstm4	1.77556	FALSE	Up
chr14:40962893-40963296	51.5	Intragenic	ENSMUSG00000037824	Tspan14	-0.37694	FALSE	Down
chr14:45387560-45387899	34	Promoter	ENSMUSG00000037722	Gnpnat1	-0.49689	FALSE	Down
chr14:45446634-45447036	146.5	Promoter	ENSMUSG00000115209	Gm34250		FALSE
chr14:45452830-45453416	233.5	Distal Intergenic	ENSMUSG00000115209	Gm34250		FALSE
chr14:45657912-45658218	76.5	Promoter	ENSMUSG00000037697	Ddhd1	0.323221	FALSE	Up
chr14:46436838-46437236	173.5	Promoter	ENSMUSG00000086168	Gm15221	1.39288	FALSE	Up
chr14:47417287-47417709	53	Promoter	ENSMUSG00000037544	Dlgap5	-1.08648	TRUE	Down
chr14:51053567-51053948	290	Distal Intergenic	ENSMUSG00000068407	Rnase12	-0.0468147	FALSE	Down
chr14:54232218-54232684	144	Distal Intergenic	ENSMUSG00000076928	Trac	0.966327	FALSE	Up
chr14:55092055-55092483	30	Promoter	ENSMUSG00000040721	Zfhx2	0.12594	FALSE	Up
chr14:55469067-55469476	419	Distal Intergenic	ENSMUSG00000022210	Dhrs4	-0.305498	FALSE	Down
chr14:57729837-57730279	96	Intragenic	ENSMUSG00000114942	Gm49361		FALSE
chr14:60597565-60598035	78	Promoter	ENSMUSG00000114408	Gm47810		FALSE
chr14:60598182-60598533	64	Promoter	ENSMUSG00000114408	Gm47810		FALSE
chr14:60655872-60656522	117	Intragenic	ENSMUSG00000021990	Spata13	-1.35648	TRUE	Down
chr14:60702633-60702877	37	Promoter	ENSMUSG00000021990	Spata13	-1.35648	TRUE	Down
chr14:62002191-62002475	64.5	Distal Intergenic	ENSMUSG00000114368	Gm47953		FALSE
chr14:64639517-64639888	114.5	Distal Intergenic	ENSMUSG00000060012	Kif13b	0.700708	FALSE	Up
chr14:65343423-65343923	131.5	Distal Intergenic	ENSMUSG00000034522	Zfp395	1.01642	TRUE	Up
chr14:65344005-65344328	34	Distal Intergenic	ENSMUSG00000034522	Zfp395	1.01642	TRUE	Up
chr14:65970362-65970726	189	Promoter	ENSMUSG00000022037	Clu	-1.43956	TRUE	Down
chr14:67188633-67188950	55	Intragenic	ENSMUSG00000114697	Gm30806	-3.54858	FALSE	Down
chr14:73106925-73107514	220	Distal Intergenic	ENSMUSG00000022106	Rcbtb2	-0.280466	FALSE	Down
chr14:73253325-73254031	364.5	Intragenic	ENSMUSG00000022105	Rb1	0.459831	FALSE	Up
chr14:73254105-73254573	156	Intragenic	ENSMUSG00000022105	Rb1	0.459831	FALSE	Up
chr14:73445801-73446451	290	Distal Intergenic	ENSMUSG00000115530	Gm4266		FALSE
chr14:74915610-74916098	136.5	Intragenic	ENSMUSG00000068015	Lrch1	0.0917464	FALSE	Up
chr14:75410350-75410626	91.5	Distal Intergenic	ENSMUSG00000115615	Gm49200	2.8625	FALSE	Up
chr14:76533281-76533819	75.5	Intragenic	ENSMUSG00000052584	Serp2	-1.3033	FALSE	Down
chr14:76536944-76537312	162.5	Intragenic	ENSMUSG00000052584	Serp2	-1.3033	FALSE	Down
chr14:76714700-76715260	112.5	Distal Intergenic	ENSMUSG00000101009	1700108F19Rik	-1.88974	FALSE	Down
chr14:76874745-76875002	32	Intragenic	ENSMUSG00000115596	Gm48969	-3.37461	FALSE	Down
chr14:76875510-76875833	66.5	Distal Intergenic	ENSMUSG00000115596	Gm48969	-3.37461	FALSE	Down
chr14:78534982-78535338	171	Promoter	ENSMUSG00000022016	Akap11	-0.0966884	FALSE	Down
chr14:79481719-79482213	113	Promoter	ENSMUSG00000022023	Wbp4	0.371532	FALSE	Up
chr14:98862046-98862515	80	Distal Intergenic	ENSMUSG00000115242	Gm49018	4.8439	FALSE	Up
chr14:98863603-98864311	84.5	Distal Intergenic	ENSMUSG00000115242	Gm49018	4.8439	FALSE	Up
chr14:100462279-100462727	144.5	Promoter	ENSMUSG00000115821	6330576A10Rik	0.615555	FALSE	Up
chr14:101806376-101807093	50.5	Intragenic	ENSMUSG00000033060	Lmo7	3.09711	TRUE	Up
chr14:105258481-105258833	121	Promoter	ENSMUSG00000053253	Ndfip2	0.238608	FALSE	Up
chr14:105427519-105428082	373.5	Promoter	ENSMUSG00000115548	5430440P10Rik	-0.833003	FALSE	Down
chr14:105500695-105501003	176	Promoter	ENSMUSG00000022116	4930449E01Rik	3.62624	FALSE	Up
chr14:114855799-114856143	103	Intragenic	ENSMUSG00000115320	4930524C18Rik		FALSE
chr14:116927401-116927798	146.5	Promoter	ENSMUSG00000058571	Gpc6	-0.815758	TRUE	Down
chr14:119987313-119987696	96.5	Distal Intergenic	ENSMUSG00000044819	Oxgr1		FALSE
chr14:120271059-120271515	376	Distal Intergenic	ENSMUSG00000022139	Mbnl2	0.706199	TRUE	Up
chr14:120831963-120832595	256	Distal Intergenic	ENSMUSG00000115028	Gm9391	1.4632	FALSE	Up
chr14:121982920-121983388	174.5	Intragenic	ENSMUSG00000051212	Gpr183	1.25542	FALSE	Up
chr14:122902041-122902498	115.5	Intragenic	ENSMUSG00000041625	Ggact	-0.757455	FALSE	Down
chr15:5196054-5196513	150	Intragenic	ENSMUSG00000022151	Ttc33	0.324915	FALSE	Up
chr15:12194102-12194684	257	Promoter	ENSMUSG00000115153	Gm49240	-2.19501	FALSE	Down
chr15:25589124-25589923	429	Intragenic	ENSMUSG00000115204	Gm36642	0.951822	FALSE	Up
chr15:27995372-27995640	136.5	Promoter	ENSMUSG00000022263	Trio	0.103537	FALSE	Up
chr15:36938510-36938987	56	Promoter	ENSMUSG00000115333	Gm34590	-1.69865	FALSE	Down
chr15:37007168-37007723	71	Promoter	ENSMUSG00000062397	Zfp706	-0.0926235	FALSE	Down
chr15:37157344-37158050	286	Distal Intergenic	ENSMUSG00000115848	Gm9509	0.434791	FALSE	Up
chr15:37164127-37164489	55.5	Distal Intergenic	ENSMUSG00000115848	Gm9509	0.434791	FALSE	Up
chr15:37205869-37206419	646	Distal Intergenic	ENSMUSG00000115621	Gm8664	1.3337	FALSE	Up
chr15:37457631-37458149	36	Promoter	ENSMUSG00000051359	Ncald	-3.471	TRUE	Down
chr15:37755800-37756307	157.5	Intragenic	ENSMUSG00000051359	Ncald	-3.471	TRUE	Down
chr15:37960819-37961296	81.5	Promoter	ENSMUSG00000022292	Rrm2b	-0.186267	FALSE	Down
chr15:38047105-38047781	318.5	Intragenic	ENSMUSG00000037487	Ubr5	-0.107083	FALSE	Down
chr15:41727049-41727639	144	Intragenic	ENSMUSG00000022307	Oxr1	-0.467435	FALSE	Down
chr15:55265728-55266456	68	Distal Intergenic	ENSMUSG00000095792	Gm26296		FALSE
chr15:56278475-56279236	92.5	Distal Intergenic	ENSMUSG00000114969	Hba-ps3		FALSE
chr15:57892352-57892874	51	Promoter	ENSMUSG00000022365	Derl1	-0.00531758	FALSE	Down
chr15:58888803-58889160	59.5	Promoter	ENSMUSG00000037075	Rnf139	0.338267	FALSE	Up
chr15:59077941-59078397	270	Intragenic	ENSMUSG00000022353	Mtss1	-0.103981	FALSE	Down
chr15:60821964-60822428	128.5	Promoter	ENSMUSG00000097493	9930014A18Rik	-0.139721	FALSE	Down
chr15:73185033-73185423	36	Promoter	ENSMUSG00000036698	Ago2	0.108651	FALSE	Up
chr15:76379992-76380426	206	Promoter	ENSMUSG00000022558	Mroh1	0.302495	FALSE	Up
chr15:77840113-77840552	136.5	Promoter	ENSMUSG00000084497	Gm22107	-0.050609	FALSE	Down
chr15:77882291-77883032	160	Distal Intergenic	ENSMUSG00000005354	Txn2	-0.1897	FALSE	Down
chr15:78804446-78804865	196	Promoter	ENSMUSG00000033170	Card10	-1.50499	TRUE	Down
chr15:78834863-78835200	63	Distal Intergenic	ENSMUSG00000049521	Cdc42ep1	-1.84061	TRUE	Down
chr15:78850377-78850716	119.5	Intragenic	ENSMUSG00000043501	Lgals2	-1.17523	FALSE	Down
chr15:79026706-79027145	115	Promoter	ENSMUSG00000115867	Gm17753	-3.86183	FALSE	Down
chr15:79051386-79052014	318	Promoter	ENSMUSG00000116287	Gm3924	-2.46987	FALSE	Down
chr15:79285333-79285693	100	Promoter	ENSMUSG00000018126	Baiap2l2	0.575012	FALSE	Up
chr15:81061990-81062515	223.5	Intragenic	ENSMUSG00000042292	Mrtfa	-0.154405	FALSE	Down
chr15:81247602-81248044	50.5	Promoter	ENSMUSG00000115970	8430426J06Rik	-4.04623	FALSE	Down
chr15:81746974-81747302	78.5	Promoter	ENSMUSG00000022391	Rangap1	-1.10828	TRUE	Down
chr15:83594735-83595277	140	Promoter	ENSMUSG00000016757	Ttll12	-0.442462	FALSE	Down
chr15:84395132-84395842	623.5	Intragenic	ENSMUSG00000062760	Shisal1	0.844749	FALSE	Up
chr15:84603475-84603815	88	Distal Intergenic	ENSMUSG00000116409	Gm34095		FALSE
chr15:84686947-84687266	83	Intragenic	ENSMUSG00000036106	Prr5	-0.846078	FALSE	Down
chr15:85206479-85206758	77.5	Promoter	ENSMUSG00000006369	Fbln1	-0.879529	TRUE	Down
chr15:85996179-85996635	69	Intragenic	ENSMUSG00000016028	Celsr1	0.48961	FALSE	Up
chr15:86092276-86092526	27.5	Promoter	ENSMUSG00000089680	Gm15722		FALSE
chr15:86183833-86184182	127.5	Promoter	ENSMUSG00000086424	Gm15569		FALSE
chr15:93595016-93596085	348.5	Promoter	ENSMUSG00000036158	Prickle1	-0.196189	FALSE	Down
chr15:95790518-95791219	161.5	Promoter	ENSMUSG00000064210	Ano6	-0.270024	FALSE	Down
chr15:95838389-95838753	59.5	Intragenic	ENSMUSG00000064210	Ano6	-0.270024	FALSE	Down
chr15:95848679-95849273	168.5	Intragenic	ENSMUSG00000064210	Ano6	-0.270024	FALSE	Down
chr15:96455840-96456261	137.5	Intragenic	ENSMUSG00000033228	Scaf11	-0.0331015	FALSE	Down
chr15:97773094-97773498	77.5	Distal Intergenic	ENSMUSG00000081534	Slc48a1	-0.568	FALSE	Down
chr15:98567694-98568172	46.5	Promoter	ENSMUSG00000011960	Ccnt1	-0.00363583	FALSE	Down
chr15:98609286-98610222	182	Promoter	ENSMUSG00000022994	Adcy6	-1.5539	TRUE	Down
chr15:98629681-98629939	62.5	Promoter	ENSMUSG00000003352	Cacnb3	-0.0905218	FALSE	Down
chr15:98632273-98632577	30.5	Promoter	ENSMUSG00000003352	Cacnb3	-0.0905218	FALSE	Down
chr15:99029598-99030070	22	Promoter	ENSMUSG00000043091	Tuba1c	-0.930479	TRUE	Down
chr15:99382846-99383391	163	Distal Intergenic	ENSMUSG00000023010	Tmbim6	-0.145251	FALSE	Down
chr15:99393891-99394210	60.5	Promoter	ENSMUSG00000023010	Tmbim6	-0.145251	FALSE	Down
chr15:99502439-99502758	100.5	Intragenic	ENSMUSG00000023011	Faim2	-1.34117	FALSE	Down
chr15:99862491-99862803	71	Intragenic	ENSMUSG00000023022	Lima1	0.962672	TRUE	Up
chr15:100303994-100304589	217.5	Promoter	ENSMUSG00000054619	Mettl7a1	-0.503612	FALSE	Down
chr15:100637020-100637430	62.5	Promoter	ENSMUSG00000053559	Smagp	0.277349	FALSE	Up
chr15:100678608-100679387	86.3	Promoter	ENSMUSG00000023031	Cela1	-6.79473	TRUE	Down
chr15:101069574-101070097	204.5	Intragenic	ENSMUSG00000095440	Fignl2	2.24752	FALSE	Up
chr15:101078698-101079006	119.5	Promoter	ENSMUSG00000095440	Fignl2	2.24752	FALSE	Up
chr15:101195144-101195696	334.5	Promoter	ENSMUSG00000106563	Mir6962		FALSE
chr15:103060239-103061261	147	Promoter	ENSMUSG00000102297	5730585A16Rik	7.2174	FALSE	Up
chr15:103169505-103169902	171	Promoter	ENSMUSG00000036061	Smug1	0.608151	TRUE	Up
chr15:103182467-103183269	173.5	Distal Intergenic	ENSMUSG00000036061	Smug1	0.608151	TRUE	Up
chr15:103255770-103256098	95.5	Promoter	ENSMUSG00000058794	Nfe2	1.55921	TRUE	Up
chr15:103308145-103308565	60.5	Promoter	ENSMUSG00000063234	Gpr84	-2.89146	FALSE	Down
chr16:4592864-4593232	60	Promoter	ENSMUSG00000014303	Glis2	-0.420803	FALSE	Down
chr16:8672001-8672584	309.5	Promoter	ENSMUSG00000008393	Carhsp1	-0.700434	TRUE	Down
chr16:10411817-10412261	422	Promoter	ENSMUSG00000022503	Nubp1	-0.117966	FALSE	Down
chr16:10675526-10676100	326	Intragenic	ENSMUSG00000068663	Clec16a	0.0202653	FALSE	Up
chr16:10838579-10839073	44.5	Intragenic	ENSMUSG00000037991	Rmi2	-0.80589	FALSE	Down
chr16:13040769-13041155	100	Distal Intergenic	ENSMUSG00000022545	Ercc4	0.285821	FALSE	Up
chr16:21210745-21211362	26	Promoter	ENSMUSG00000005958	Ephb3	-0.199809	FALSE	Down
chr16:22428841-22429241	61.5	Intragenic	ENSMUSG00000013089	Etv5	-2.73967	TRUE	Down
chr16:24393844-24394383	153	Promoter	ENSMUSG00000033306	Lpp	0.402974	FALSE	Up
chr16:24447591-24448021	78.5	Promoter	ENSMUSG00000033306	Lpp	0.402974	FALSE	Up
chr16:29788078-29788549	311	Distal Intergenic	ENSMUSG00000097307	Gm26834	0.571835	FALSE	Up
chr16:29945953-29946356	128	Promoter	ENSMUSG00000097313	Gm26569	0.184317	FALSE	Up
chr16:30499541-30499833	32.5	Distal Intergenic	ENSMUSG00000022537	Tmem44	0.255053	FALSE	Up
chr16:34961695-34962000	89	Promoter	ENSMUSG00000116665	E130310I04Rik	2.81186	FALSE	Up
chr16:35614592-35614904	49.5	Intragenic	ENSMUSG00000052133	Sema5b	0.298949	FALSE	Up
chr16:43548822-43549341	199	Intragenic	ENSMUSG00000022708	Zbtb20	1.34249	TRUE	Up
chr16:45951968-45953108	176	Promoter	ENSMUSG00000033149	Phldb2	-1.72769	TRUE	Down
chr16:50363994-50364741	38.5	Intragenic	ENSMUSG00000022641	Bbx	0.748359	TRUE	Up
chr16:52043609-52044062	194	Intragenic	ENSMUSG00000022637	Cblb	-0.32507	FALSE	Down
chr16:57366301-57366609	125	Intragenic	ENSMUSG00000043336	Filip1l	2.31624	TRUE	Up
chr16:58481575-58482074	146	Intragenic	ENSMUSG00000022747	St3gal6	-1.78228	TRUE	Down
chr16:74464827-74465187	191.5	Distal Intergenic	ENSMUSG00000052516	Robo2	-0.36242	FALSE	Down
chr16:76453637-76454154	379	Intragenic	ENSMUSG00000109338	Gm45030		FALSE
chr16:86816648-86817333	211	Promoter	ENSMUSG00000116810	Gm32624	1.63852	FALSE	Up
chr16:87495790-87496333	61	Promoter	ENSMUSG00000025613	Cct8	-0.629534	TRUE	Down
chr16:87698785-87699325	24	Promoter	ENSMUSG00000025612	Bach1	-0.0286156	FALSE	Down
chr16:90098450-90098698	73	Intragenic	ENSMUSG00000002489	Tiam1	0.577872	FALSE	Up
chr16:90386046-90386441	22.5	Promoter	ENSMUSG00000053414	Hunk	1.73282	TRUE	Up
chr16:90412400-90412807	196.5	Intragenic	ENSMUSG00000053414	Hunk	1.73282	TRUE	Up
chr16:91466390-91466741	43	Promoter	ENSMUSG00000116544	Gm49626		FALSE
chr16:93292375-93293227	117	Distal Intergenic	ENSMUSG00000100277	1810053B23Rik	1.3335	FALSE	Up
chr16:93367990-93368425	239	Promoter	ENSMUSG00000116846	1810044K17Rik	3.52225	FALSE	Up
chr16:94571340-94571639	99.5	Promoter	ENSMUSG00000022897	Dyrk1a	-0.0956606	FALSE	Down
chr16:94628754-94629586	263	Intragenic	ENSMUSG00000022897	Dyrk1a	-0.0956606	FALSE	Down
chr16:95287757-95288110	39	Intragenic	ENSMUSG00000062609	Kcnj15	0.617523	FALSE	Up
chr16:95699686-95700603	55	Promoter	ENSMUSG00000022895	Ets2	-0.340514	FALSE	Down
chr16:96082238-96082896	46	Promoter	ENSMUSG00000022914	Brwd1	0.471165	FALSE	Up
chr16:96362971-96363627	72	Promoter	ENSMUSG00000117081	Gm49948	-2.268	FALSE	Down
chr16:96371063-96371478	482.5	Intragenic	ENSMUSG00000000159	Igsf5	-2.7573	TRUE	Down
chr16:97659314-97659737	96	Distal Intergenic	ENSMUSG00000000385	Tmprss2	0.766051	TRUE	Up
chr17:4177461-4177987	23.5	Distal Intergenic	ENSMUSG00000116615	4930548J01Rik	-4.62274	FALSE	Down
chr17:4946992-4947451	356	Promoter	ENSMUSG00000116551	Gm41517	1.4133	FALSE	Up
chr17:5849494-5849743	68	Intragenic	ENSMUSG00000002365	Snx9	-0.00307343	FALSE	Down
chr17:6864393-6864757	34.5	Distal Intergenic	ENSMUSG00000076218	Mir692-1	-0.941591	FALSE	Down
chr17:10323021-10323424	231	Promoter	ENSMUSG00000099384	1700110C19Rik		FALSE
chr17:13744697-13745082	236	Intragenic	ENSMUSG00000117063	Gm49936		FALSE
chr17:14178455-14178868	63.5	Distal Intergenic	ENSMUSG00000117185	Gm34510	-0.346358	FALSE	Down
chr17:17826819-17827402	39.5	Promoter	ENSMUSG00000080316	Spaca6	1.509	TRUE	Up
chr17:23771439-23771777	67.5	Promoter	ENSMUSG00000040097	Flywch1	-0.645497	TRUE	Down
chr17:27040370-27040683	46.5	Distal Intergenic	ENSMUSG00000048731	Ggnbp1	-0.250513	FALSE	Down
chr17:27936220-27936574	81.5	Intragenic	ENSMUSG00000024219	Anks1	-0.448556	FALSE	Down
chr17:27965231-27965634	165	Promoter	ENSMUSG00000085846	Gm15597	1.45493	FALSE	Up
chr17:28098991-28099349	167.5	Distal Intergenic	ENSMUSG00000062859	Tcp11	-2.80829	TRUE	Down
chr17:28279300-28279630	70.5	Intragenic	ENSMUSG00000002250	Ppard	0.673403	FALSE	Up
chr17:28518109-28518437	72.5	Promoter	ENSMUSG00000024222	Fkbp5	-1.42879	TRUE	Down
chr17:29122707-29123123	47.5	Intragenic	ENSMUSG00000064147	Rab44	4.56605	FALSE	Up
chr17:29347663-29348376	101	Promoter	ENSMUSG00000024012	Mtch1	-0.3414	FALSE	Down
chr17:29348782-29349324	240	Promoter	ENSMUSG00000024012	Mtch1	-0.3414	FALSE	Down
chr17:30539138-30539423	64.5	Intragenic	ENSMUSG00000062202	Btbd9	0.0536303	FALSE	Up
chr17:31965722-31966032	90.5	Intragenic	ENSMUSG00000002076	Hsf2bp	2.27409	FALSE	Up
chr17:32787457-32788350	243.5	Promoter	ENSMUSG00000024298	Zfp871	0.31112	FALSE	Up
chr17:33915802-33916244	88	Promoter	ENSMUSG00000024308	Tapbp	0.12371	FALSE	Up
chr17:34915316-34915962	362	Promoter	ENSMUSG00000007034	Slc44a4	-1.6374	FALSE	Down
chr17:35047642-35048077	68.5	Promoter	ENSMUSG00000007035	Msh5	0.440241	FALSE	Up
chr17:35064797-35065149	137.5	Promoter	ENSMUSG00000092586	Ly6g6c	4.18379	FALSE	Up
chr17:35649370-35649776	180.5	Promoter	ENSMUSG00000090509	Sfta2	-3.53934	TRUE	Down
chr17:42908834-42909387	507.5	Distal Intergenic	ENSMUSG00000061665	Cd2ap	0.234885	FALSE	Up
chr17:43076916-43077294	358.5	Intragenic	ENSMUSG00000023915	Tnfrsf21	-0.825676	TRUE	Down
chr17:43326045-43326307	60	Distal Intergenic	ENSMUSG00000056492	Adgrf5	3.14167	TRUE	Up
chr17:45580715-45581057	138	Distal Intergenic	ENSMUSG00000067389	Gm17080		FALSE
chr17:46202486-46202886	27.5	Promoter	ENSMUSG00000023953	Polh	0.00107119	FALSE	Up
chr17:47275561-47276215	160	Intragenic	ENSMUSG00000064043	Trerf1	0.0668276	FALSE	Up
chr17:48432120-48432428	147	Promoter	ENSMUSG00000040694	Apobec2	-0.529233	FALSE	Down
chr17:56009143-56009625	97.5	Promoter	ENSMUSG00000003199	Mpnd	0.268745	FALSE	Up
chr17:56079126-56079837	50	Promoter	ENSMUSG00000002833	Hdgfl2	-0.513743	FALSE	Down
chr17:56290829-56291178	139.5	Promoter	ENSMUSG00000024197	Plin3	0.0738791	FALSE	Up
chr17:56470740-56471205	96	Intragenic	ENSMUSG00000013236	Ptprs	0.592469	TRUE	Up
chr17:56473122-56473484	59	Promoter	ENSMUSG00000013236	Ptprs	0.592469	TRUE	Up
chr17:56583886-56584393	180	Promoter	ENSMUSG00000042625	Safb2	0.236038	FALSE	Up
chr17:65942446-65942827	104	Intragenic	ENSMUSG00000024098	Twsg1	0.0741772	FALSE	Up
chr17:66696571-66696905	111.5	Promoter	ENSMUSG00000033278	Ptprm	-1.66358	FALSE	Down
chr17:66754309-66754822	263.5	Intragenic	ENSMUSG00000033278	Ptprm	-1.66358	FALSE	Down
chr17:67323831-67324711	251.5	Intragenic	ENSMUSG00000033278	Ptprm	-1.66358	FALSE	Down
chr17:70781084-70781607	49	Intragenic	ENSMUSG00000003279	Dlgap1	-2.87719	TRUE	Down
chr17:73107352-73107686	40.5	Promoter	ENSMUSG00000054469	Lclat1	-0.175694	FALSE	Down
chr17:73113247-73113582	86	Intragenic	ENSMUSG00000054469	Lclat1	-0.175694	FALSE	Down
chr17:75305851-75306229	82.5	Intragenic	ENSMUSG00000001870	Ltbp1	0.40171	FALSE	Up
chr17:78283449-78283893	142	Intragenic	ENSMUSG00000024074	Crim1	1.51981	TRUE	Up
chr17:83178553-83179414	198	Distal Intergenic	ENSMUSG00000024247	Pkdcc	-3.45572	TRUE	Down
chr17:83203341-83203827	156	Distal Intergenic	ENSMUSG00000024247	Pkdcc	-3.45572	TRUE	Down
chr17:83351923-83352447	27	Promoter	ENSMUSG00000032624	Eml4	-0.955037	TRUE	Down
chr17:83954532-83954877	75.5	Promoter	ENSMUSG00000117611	Gm35229		FALSE
chr17:84156750-84157693	948.5	Promoter	ENSMUSG00000117485	Gm19696		FALSE
chr17:84187648-84188157	42	Promoter	ENSMUSG00000045817	Zfp36l2	-1.12792	TRUE	Down
chr17:86465922-86466193	71.5	Intragenic	ENSMUSG00000045038	Prkce	0.284316	FALSE	Up
chr17:86987976-86988323	189.5	Intragenic	ENSMUSG00000024143	Rhoq	0.0082217	FALSE	Up
chr17:87613396-87613896	135.5	Distal Intergenic	ENSMUSG00000045394	Epcam	-0.441368	FALSE	Down
chr17:87671730-87672009	55.5	Promoter	ENSMUSG00000024151	Msh2	-0.105075	FALSE	Down
chr17:88441527-88442114	117	Promoter	ENSMUSG00000034998	Foxn2	-0.309357	FALSE	Down
chr17:88542888-88543365	41.5	Intragenic	ENSMUSG00000034709	Ppp1r21	0.077532	FALSE	Up
chr18:3616304-3616567	41	Promoter	ENSMUSG00000117506	Gm50091		FALSE
chr18:4993558-4993924	99.5	Promoter	ENSMUSG00000024236	Svil	2.2626	TRUE	Up
chr18:11479612-11479922	89.5	Distal Intergenic	ENSMUSG00000117535	Gm50067		FALSE
chr18:15062652-15063230	14	Promoter	ENSMUSG00000036225	Kctd1	0.190556	FALSE	Up
chr18:21291495-21291808	203.5	Intragenic	ENSMUSG00000042680	Garem1	-0.359684	FALSE	Down
chr18:21298938-21299538	61	Promoter	ENSMUSG00000042680	Garem1	-0.359684	FALSE	Down
chr18:24449532-24449935	93	Distal Intergenic	ENSMUSG00000065532	Mir187		FALSE
chr18:25653082-25653357	50	Intragenic	ENSMUSG00000024268	Celf4	2.59849	TRUE	Up
chr18:32552980-32553351	66.5	Intragenic	ENSMUSG00000090523	Gypc	-0.455498	FALSE	Down
chr18:35214639-35215023	36.5	Promoter	ENSMUSG00000037815	Ctnna1	0.0846389	FALSE	Up
chr18:35815670-35816068	142.5	Intragenic	ENSMUSG00000117841	Gm50371		FALSE
chr18:35833028-35833547	55.5	Promoter	ENSMUSG00000100320	Gm29417	-2.16401	FALSE	Down
chr18:36068436-36068809	194	Promoter	ENSMUSG00000060275	Nrg2	1.95459	FALSE	Up
chr18:36281591-36281877	45.5	Promoter	ENSMUSG00000043991	Pura	0.18355	FALSE	Up
chr18:36521972-36522389	57.5	Promoter	ENSMUSG00000118214	Gm50199	-1.12417	FALSE	Down
chr18:38145834-38146147	45.5	Distal Intergenic	ENSMUSG00000051375	Pcdh1	1.05846	FALSE	Up
chr18:41951011-41951438	27	Promoter	ENSMUSG00000056671	Prelid2	0.186974	FALSE	Up
chr18:47326599-47327181	77.5	Intragenic	ENSMUSG00000019647	Sema6a	-1.06788	TRUE	Down
chr18:47365461-47365946	181	Promoter	ENSMUSG00000019647	Sema6a	-1.06788	TRUE	Down
chr18:53248940-53249281	58	Intragenic	ENSMUSG00000024535	Snx24	-1.77302	TRUE	Down
chr18:54906724-54907250	144	Intragenic	ENSMUSG00000052713	Zfp608	0.731785	TRUE	Up
chr18:54911262-54911806	228.5	Intragenic	ENSMUSG00000052713	Zfp608	0.731785	TRUE	Up
chr18:55042168-55042772	232	Intragenic	ENSMUSG00000096948	Gm4221	0.804215	FALSE	Up
chr18:55391296-55391705	53	Distal Intergenic	ENSMUSG00000104455	Gm37828		FALSE
chr18:57568085-57568417	90.5	Intragenic	ENSMUSG00000058925	Ccdc192	-2.21449	FALSE	Down
chr18:60747473-60747789	50	Promoter	ENSMUSG00000024608	Rps14	-0.115182	FALSE	Down
chr18:61729098-61729595	502	Promoter	ENSMUSG00000098702	1500015A07Rik	-0.594838	FALSE	Down
chr18:64598382-64598744	114.5	Promoter	ENSMUSG00000117808	Gm50338		FALSE
chr18:64957128-64957632	242	Intragenic	ENSMUSG00000024589	Nedd4l	-0.565909	TRUE	Down
chr18:67581685-67582324	88	Intragenic	ENSMUSG00000024533	Spire1	-0.618507	FALSE	Down
chr18:68943004-68943605	398	Intragenic	ENSMUSG00000024546	4930546C10Rik		FALSE
chr18:70531297-70531712	378	Promoter	ENSMUSG00000038425	Poli	0.610773	TRUE	Up
chr18:70566498-70566819	46	Promoter	ENSMUSG00000024513	Mbd2	-0.207818	FALSE	Down
chr18:73815457-73815819	138	Promoter	ENSMUSG00000024556	Me2	-0.979447	TRUE	Down
chr18:74459274-74459912	490	Intragenic	ENSMUSG00000025885	Myo5b	-0.738923	TRUE	Down
chr18:74822073-74822386	55.5	Distal Intergenic	ENSMUSG00000036880	Acaa2	1.65573	TRUE	Up
chr18:74981319-74981857	659.5	Promoter	ENSMUSG00000118384	9030625G05Rik	-5.63695	TRUE	Down
chr18:75375365-75375890	902	Promoter	ENSMUSG00000025880	Smad7	-0.617145	FALSE	Down
chr18:75384951-75385396	240.5	Intragenic	ENSMUSG00000025880	Smad7	-0.617145	FALSE	Down
chr18:75385841-75386550	524.5	Intragenic	ENSMUSG00000025880	Smad7	-0.617145	FALSE	Down
chr18:75397558-75397855	74	Distal Intergenic	ENSMUSG00000025880	Smad7	-0.617145	FALSE	Down
chr18:75405464-75405876	106.5	Distal Intergenic	ENSMUSG00000025880	Smad7	-0.617145	FALSE	Down
chr18:79028090-79028658	666.5	Intragenic	ENSMUSG00000024548	Setbp1	0.55174	FALSE	Up
chr18:80206549-80206991	127.5	Promoter	ENSMUSG00000024571	Gm16286	0.0394748	FALSE	Up
chr18:80548187-80548600	130	Distal Intergenic	ENSMUSG00000118319	Gm2176		FALSE
chr18:82856199-82856452	71	Promoter	ENSMUSG00000097738	4930445N18Rik	0.959161	FALSE	Up
chr18:82926766-82927098	126	Intragenic	ENSMUSG00000058881	Zfp516	0.750691	FALSE	Up
chr18:84070673-84071159	102	Intragenic	ENSMUSG00000046982	Tshz1	2.40884	TRUE	Up
chr18:84671834-84672191	67	Intragenic	ENSMUSG00000024644	Cndp2	-1.86136	TRUE	Down
chr19:3282886-3283167	54.5	Promoter	ENSMUSG00000024829	Mrpl21	-0.179055	FALSE	Down
chr19:3674178-3674662	185	Intragenic	ENSMUSG00000024913	Lrp5	-0.909748	TRUE	Down
chr19:3832586-3833373	97.3	Intragenic	ENSMUSG00000082848	Gm16066	1.60292	FALSE	Up
chr19:3985592-3985981	106	Promoter	ENSMUSG00000024866	Acy3	0.454861	FALSE	Up
chr19:4097399-4097813	314.5	Promoter	ENSMUSG00000024856	Cdk2ap2	-0.597869	TRUE	Down
chr19:4213429-4213887	122	Promoter	ENSMUSG00000040663	Clcf1	-1.89853	FALSE	Down
chr19:4438719-4439068	55	Promoter	ENSMUSG00000087132	A930001C03Rik	0.961979	FALSE	Up
chr19:5073125-5073507	111.5	Promoter	ENSMUSG00000117893	Gm46658		FALSE
chr19:5929057-5929383	100	Distal Intergenic	ENSMUSG00000045664	Cdc42ep2	-2.75672	TRUE	Down
chr19:5955624-5956191	250.5	Promoter	ENSMUSG00000024833	Pola2	-1.05341	TRUE	Down
chr19:6015019-6015356	45.5	Promoter	ENSMUSG00000024942	Capn1	-0.778794	FALSE	Down
chr19:6046662-6047055	59	Promoter	ENSMUSG00000024807	Syvn1	-0.450375	FALSE	Down
chr19:6341927-6342298	60.5	Promoter	ENSMUSG00000024948	Map4k2	1.0808	TRUE	Up
chr19:6400058-6400474	120.5	Promoter	ENSMUSG00000032946	Rasgrp2	-2.21779	FALSE	Down
chr19:6970794-6971147	54.5	Promoter	ENSMUSG00000024960	Plcb3	-0.481046	FALSE	Down
chr19:7071929-7072445	35.5	Intragenic	ENSMUSG00000036278	Macrod1	-0.0642566	FALSE	Down
chr19:7135292-7135698	73.5	Intragenic	ENSMUSG00000036278	Macrod1	-0.0642566	FALSE	Down
chr19:7136601-7137079	343	Intragenic	ENSMUSG00000036278	Macrod1	-0.0642566	FALSE	Down
chr19:7178483-7178813	88	Intragenic	ENSMUSG00000036278	Macrod1	-0.0642566	FALSE	Down
chr19:8593013-8593355	73	Promoter	ENSMUSG00000063796	Slc22a8	-5.59853	FALSE	Down
chr19:8785635-8786048	73.5	Promoter	ENSMUSG00000003680	Taf6l	-0.241982	FALSE	Down
chr19:8821156-8821734	317	Promoter	ENSMUSG00000071659	Hnrnpul2	-0.053857	FALSE	Down
chr19:9073222-9073567	131.5	Intragenic	ENSMUSG00000069833	Ahnak	1.7694	TRUE	Up
chr19:10014215-10014475	48.5	Promoter	ENSMUSG00000024663	Rab3il1	-0.769386	FALSE	Down
chr19:10101401-10101844	56	Promoter	ENSMUSG00000024665	Fads2	-0.943505	TRUE	Down
chr19:10288974-10289319	102.5	Promoter	ENSMUSG00000118330	Gm30042		FALSE
chr19:10688985-10689477	205.5	Promoter	ENSMUSG00000048832	Vps37c	0.655687	FALSE	Up
chr19:14597802-14598589	489	Promoter	ENSMUSG00000024642	Tle4	1.57947	TRUE	Up
chr19:15668126-15668642	99	Distal Intergenic	ENSMUSG00000094850	Gm24319		FALSE
chr19:15983747-15984253	279.5	Promoter	ENSMUSG00000041491	Cep78	0.299235	FALSE	Up
chr19:16325922-16326225	46	Intragenic	ENSMUSG00000024639	Gnaq	0.121099	FALSE	Up
chr19:18578268-18578980	539.5	Promoter	ENSMUSG00000080783	Gm8250	0.0191698	FALSE	Up
chr19:21159573-21160003	75.5	Intragenic	ENSMUSG00000118086	AC106834.1	1.07891	FALSE	Up
chr19:21272015-21272417	51.5	Promoter	ENSMUSG00000024750	Zfand5	0.173718	FALSE	Up
chr19:21778202-21778583	36.5	Promoter	ENSMUSG00000024754	Cemip2	-0.0628554	FALSE	Down
chr19:24155521-24156110	222	Promoter	ENSMUSG00000118371	Gm50308	-0.481153	FALSE	Down
chr19:25098038-25098322	63.5	Intragenic	ENSMUSG00000052085	Dock8	-1.23119	FALSE	Down
chr19:25202004-25202440	203.5	Intragenic	ENSMUSG00000032702	Kank1	-0.48932	FALSE	Down
chr19:25220447-25220816	158.5	Distal Intergenic	ENSMUSG00000032702	Kank1	-0.48932	FALSE	Down
chr19:25221759-25222596	157	Distal Intergenic	ENSMUSG00000032702	Kank1	-0.48932	FALSE	Down
chr19:28011154-28011697	72.5	Promoter	ENSMUSG00000040929	Rfx3	0.225325	FALSE	Up
chr19:28520502-28521025	86	Intragenic	ENSMUSG00000052942	Glis3	-3.37192	TRUE	Down
chr19:28559532-28560303	346.5	Intragenic	ENSMUSG00000052942	Glis3	-3.37192	TRUE	Down
chr19:28561318-28561744	73	Intragenic	ENSMUSG00000052942	Glis3	-3.37192	TRUE	Down
chr19:28657672-28658223	123	Intragenic	ENSMUSG00000052942	Glis3	-3.37192	TRUE	Down
chr19:28660867-28661354	34	Intragenic	ENSMUSG00000052942	Glis3	-3.37192	TRUE	Down
chr19:30371437-30371940	406	Distal Intergenic	ENSMUSG00000089016	Gm24883		FALSE
chr19:32210903-32211241	17	Promoter	ENSMUSG00000040451	Sgms1	0.367114	FALSE	Up
chr19:32323127-32323616	121.5	Promoter	ENSMUSG00000040451	Sgms1	0.367114	FALSE	Up
chr19:32346937-32347409	70	Promoter	ENSMUSG00000040451	Sgms1	0.367114	FALSE	Up
chr19:32712183-32712474	69.5	Promoter	ENSMUSG00000013662	Atad1	-0.272468	FALSE	Down
chr19:33223142-33223705	151	Intragenic	ENSMUSG00000071573	Rnls	0.640461	FALSE	Up
chr19:34698173-34698808	145.5	Intragenic	ENSMUSG00000009378	Slc16a12	1.62921	FALSE	Up
chr19:36833401-36834427	181.5	Promoter	ENSMUSG00000024811	Tnks2	0.0792024	FALSE	Up
chr19:38054101-38054571	169.5	Promoter	ENSMUSG00000069554	I830134H01Rik	-1.45492	FALSE	Down
chr19:38372415-38373012	317.5	Distal Intergenic	ENSMUSG00000117920	Gm50155		FALSE
chr19:41052154-41052797	283.5	Intragenic	ENSMUSG00000025014	Dntt	-7.13283	FALSE	Down
chr19:41993450-41993887	438	Intragenic	ENSMUSG00000025171	Ubtd1	0.386525	FALSE	Up
chr19:44135729-44136183	766.5	Promoter	ENSMUSG00000025200	Cwf19l1	0.0668732	FALSE	Up
chr19:44724057-44724662	19.5	Distal Intergenic	ENSMUSG00000117823	Gm35610	-3.98882	TRUE	Down
chr19:44741302-44741829	150.5	Promoter	ENSMUSG00000117823	Gm35610	-3.98882	TRUE	Down
chr19:44750536-44751148	424	Distal Intergenic	ENSMUSG00000004231	Pax2	-2.91003	TRUE	Down
chr19:45816770-45817130	80	Promoter	ENSMUSG00000025221	Kcnip2	1.15406	FALSE	Up
chr19:46573044-46573670	124	Promoter	ENSMUSG00000025035	Arl3	0.482379	FALSE	Up
chr19:46575165-46575556	49	Promoter	ENSMUSG00000025036	Sfxn2	-0.352325	FALSE	Down
chr19:46988578-46989106	89.5	Intragenic	ENSMUSG00000025041	Nt5c2	-0.356977	FALSE	Down
chr19:47451550-47452087	38.5	Intragenic	ENSMUSG00000053617	Sh3pxd2a	0.520573	FALSE	Up
chr19:47731297-47731846	33	Promoter	ENSMUSG00000025066	Sfr1	0.146922	FALSE	Up
chr19:55268165-55268564	94.5	Intragenic	ENSMUSG00000024981	Acsl5	-0.476678	FALSE	Down
chr19:55484464-55484957	360	Intragenic	ENSMUSG00000024983	Vti1a	0.0978739	FALSE	Up
chr19:55593344-55593930	79.5	Intragenic	ENSMUSG00000024983	Vti1a	0.0978739	FALSE	Up
chr19:55700505-55701286	166.5	Distal Intergenic	ENSMUSG00000024985	Tcf7l2	1.60862	TRUE	Up
chr19:56287743-56287958	61	Promoter	ENSMUSG00000025075	Habp2	-6.15821	TRUE	Down
chr19:56601808-56602256	206.5	Intragenic	ENSMUSG00000025078	Nhlrc2	0.266709	FALSE	Up
chr19:57197414-57197757	99.5	Promoter	ENSMUSG00000025085	Ablim1	0.992695	TRUE	Up
chr19:57275186-57275552	211	Promoter	ENSMUSG00000117684	4930449E18Rik		FALSE
chr19:58390027-58390301	52	Intragenic	ENSMUSG00000025089	Gfra1	-2.56015	TRUE	Down
chr19:58396452-58397154	352	Intragenic	ENSMUSG00000025089	Gfra1	-2.56015	TRUE	Down
chr19:59455610-59456163	453	Promoter	ENSMUSG00000043969	Emx2	-1.65335	TRUE	Down
chr19:59685855-59686537	178	Distal Intergenic	ENSMUSG00000118190	Gm50411		FALSE
chr19:59687185-59687833	208	Promoter	ENSMUSG00000118190	Gm50411		FALSE
chr2:4510125-4510720	137.5	Intragenic	ENSMUSG00000026657	Frmd4a	0.648691	TRUE	Up
chr2:4559617-4560288	135.5	Promoter	ENSMUSG00000026657	Frmd4a	0.648691	TRUE	Up
chr2:6403405-6403785	120	Intragenic	ENSMUSG00000039046	Usp6nl	-0.10216	FALSE	Down
chr2:9926372-9926981	45	Intragenic	ENSMUSG00000025782	Taf3	-0.469663	FALSE	Down
chr2:11425765-11426139	47	Distal Intergenic	ENSMUSG00000082314	Gm13296		FALSE
chr2:18919676-18920085	126.5	Intragenic	ENSMUSG00000026737	Pip4k2a	-1.13466	FALSE	Down
chr2:20419123-20419496	52.5	Intragenic	ENSMUSG00000036617	Etl4	0.943542	TRUE	Up
chr2:20419974-20420235	51	Intragenic	ENSMUSG00000036617	Etl4	0.943542	TRUE	Up
chr2:20445509-20446046	98.5	Intragenic	ENSMUSG00000036617	Etl4	0.943542	TRUE	Up
chr2:23155304-23155656	80.5	Promoter	ENSMUSG00000026779	Mastl	-0.364245	FALSE	Down
chr2:24453126-24453582	198.5	Intragenic	ENSMUSG00000085057	Gm13415	-3.0547	FALSE	Down
chr2:24478560-24479529	155	Promoter	ENSMUSG00000026976	Pax8	-2.93565	TRUE	Down
chr2:26481734-26482592	1029.5	Intragenic	ENSMUSG00000026923	Notch1	1.36818	TRUE	Up
chr2:26586329-26586734	254	Promoter	ENSMUSG00000026921	Egfl7	-1.93959	TRUE	Down
chr2:27758285-27759000	140	Intragenic	ENSMUSG00000015846	Rxra	0.974799	TRUE	Up
chr2:28242438-28242729	42	Distal Intergenic	ENSMUSG00000026833	Olfm1	2.98707	TRUE	Up
chr2:28372335-28372885	74	Distal Intergenic	ENSMUSG00000087196	Gm13373	2.46153	FALSE	Up
chr2:29820693-29821195	176	Promoter	ENSMUSG00000069020	Urm1	-0.153748	FALSE	Down
chr2:30358267-30359199	373	Promoter	ENSMUSG00000026860	Sh3glb2	0.744823	TRUE	Up
chr2:30470677-30470953	90	Distal Intergenic	ENSMUSG00000089762	Ier5l	-0.612635	FALSE	Down
chr2:30593335-30593638	93.5	Promoter	ENSMUSG00000047363	Cstad	1.05395	FALSE	Up
chr2:30618618-30619305	651.5	Distal Intergenic	ENSMUSG00000086405	9330198N18Rik	1.8537	FALSE	Up
chr2:30687531-30687983	78	Intragenic	ENSMUSG00000086405	9330198N18Rik	1.8537	FALSE	Up
chr2:30713536-30713856	88.5	Intragenic	ENSMUSG00000075416	Gm14488	-2.91334	FALSE	Down
chr2:30718080-30718482	102.5	Promoter	ENSMUSG00000075416	Gm14488	-2.91334	FALSE	Down
chr2:30718952-30719317	92.5	Promoter	ENSMUSG00000075416	Gm14488	-2.91334	FALSE	Down
chr2:30725415-30725833	60.5	Distal Intergenic	ENSMUSG00000093091	Mir3089		FALSE
chr2:30759777-30760700	207.5	Distal Intergenic	ENSMUSG00000044320	1700001O22Rik	-0.108615	FALSE	Down
chr2:30784792-30785226	272	Distal Intergenic	ENSMUSG00000044320	1700001O22Rik	-0.108615	FALSE	Down
chr2:32607493-32608269	201	Promoter	ENSMUSG00000026811	St6galnac6	-1.47227	FALSE	Down
chr2:32895812-32896409	191.5	Promoter	ENSMUSG00000026796	Fam129b	0.729402	FALSE	Up
chr2:33649673-33650021	56.5	Promoter	ENSMUSG00000081244	Gm13529	0.608117	FALSE	Up
chr2:33887573-33888172	280	Promoter	ENSMUSG00000038740	Mvb12b	-0.321533	FALSE	Down
chr2:44926937-44927443	85.5	Promoter	ENSMUSG00000036890	Gtdc1	0.506134	FALSE	Up
chr2:45046009-45046385	111	Intragenic	ENSMUSG00000026872	Zeb2	-0.390631	FALSE	Down
chr2:48441277-48441814	698	Intragenic	ENSMUSG00000086353	Gm13481		FALSE
chr2:49827665-49828190	114	Intragenic	ENSMUSG00000026765	Lypd6b	1.05471	TRUE	Up
chr2:59598227-59598881	199	Distal Intergenic	ENSMUSG00000035168	Tanc1	0.892553	TRUE	Up
chr2:59773910-59774297	150.5	Intragenic	ENSMUSG00000035168	Tanc1	0.892553	TRUE	Up
chr2:60125549-60125868	46	Promoter	ENSMUSG00000026987	Baz2b	1.08484	TRUE	Up
chr2:60716559-60716938	108.5	Intragenic	ENSMUSG00000026971	Itgb6	-0.0300844	FALSE	Down
chr2:62403483-62403841	43.5	Intragenic	ENSMUSG00000087518	Gm13561		FALSE
chr2:62404997-62405384	112	Intragenic	ENSMUSG00000087518	Gm13561		FALSE
chr2:62411675-62412201	100	Promoter	ENSMUSG00000035000	Dpp4	-3.57052	TRUE	Down
chr2:69585502-69586233	194.5	Promoter	ENSMUSG00000027070	Lrp2	-1.49439	FALSE	Down
chr2:71146177-71146603	151.5	Distal Intergenic	ENSMUSG00000027015	Cybrd1	-0.874781	FALSE	Down
chr2:71353320-71354036	137	Intragenic	ENSMUSG00000027010	Slc25a12	-0.35707	FALSE	Down
chr2:71627746-71628079	218	Distal Intergenic	ENSMUSG00000023391	Dlx2	6.24411	FALSE	Up
chr2:73449377-73449758	72.5	Promoter	ENSMUSG00000075284	Wipf1	-0.549956	FALSE	Down
chr2:75772681-75773080	200	Distal Intergenic	ENSMUSG00000086813	Gm13657	1.79833	FALSE	Up
chr2:76563774-76564291	167	Intragenic	ENSMUSG00000042359	Osbpl6	-1.54403	TRUE	Down
chr2:77275841-77276205	60.5	Intragenic	ENSMUSG00000042272	Sestd1	-0.760504	TRUE	Down
chr2:77277240-77277589	78.5	Promoter	ENSMUSG00000042272	Sestd1	-0.760504	TRUE	Down
chr2:84183892-84184252	110.5	Distal Intergenic	ENSMUSG00000093115	Gm25972		FALSE
chr2:90679103-90679402	76	Promoter	ENSMUSG00000051329	Nup160	-0.405789	FALSE	Down
chr2:91264755-91265197	162.5	Promoter	ENSMUSG00000027255	Arfgap2	0.0925514	FALSE	Up
chr2:93262031-93262598	165	Intragenic	ENSMUSG00000027217	Tspan18	-1.70499	TRUE	Down
chr2:93463110-93463412	84.5	Promoter	ENSMUSG00000027215	Cd82	-0.966924	TRUE	Down
chr2:101967410-101968134	43.5	Intragenic	ENSMUSG00000048058	Ldlrad3	-0.648108	TRUE	Down
chr2:102551053-102551851	151.5	Promoter	ENSMUSG00000027188	Pamr1	-4.41705	TRUE	Down
chr2:104743195-104743743	155.5	Promoter	ENSMUSG00000027173	Depdc7	-1.96415	TRUE	Down
chr2:105336286-105336745	58.5	Intragenic	ENSMUSG00000055312	Them7	-1.87877	FALSE	Down
chr2:106855140-106855519	43	Intragenic	ENSMUSG00000016386	Mpped2	1.42731	TRUE	Up
chr2:109932402-109932952	202	Intragenic	ENSMUSG00000050199	Lgr4	-0.567295	TRUE	Down
chr2:110188595-110189389	44	Distal Intergenic	ENSMUSG00000085444	Gm13936	1.24218	FALSE	Up
chr2:110215133-110215665	44.5	Promoter	ENSMUSG00000064779	Gm22997		FALSE
chr2:112378782-112379420	83.5	Promoter	ENSMUSG00000027132	Katnbl1	0.212325	FALSE	Up
chr2:115672841-115673487	751.5	Intragenic	ENSMUSG00000040282	BC052040	0.696238	TRUE	Up
chr2:117120477-117121194	50.5	Promoter	ENSMUSG00000027351	Spred1	-0.453803	FALSE	Down
chr2:118520006-118520480	55.5	Distal Intergenic	ENSMUSG00000040093	Bmf	0.68344	TRUE	Up
chr2:119970690-119970942	56	Promoter	ENSMUSG00000033902	Mapkbp1	1.33862	TRUE	Up
chr2:127587177-127587878	512.5	Promoter	ENSMUSG00000027374	Mrps5	-0.216356	FALSE	Down
chr2:128714828-128715409	166	Intragenic	ENSMUSG00000014361	Mertk	-0.0485353	FALSE	Down
chr2:128747834-128748291	247.5	Intragenic	ENSMUSG00000014361	Mertk	-0.0485353	FALSE	Down
chr2:134931888-134932136	44.5	Intragenic	ENSMUSG00000051177	Plcb1	-1.48031	FALSE	Down
chr2:137110415-137110759	65	Intragenic	ENSMUSG00000027276	Jag1	-0.147324	FALSE	Down
chr2:142882952-142883251	30	Intragenic	ENSMUSG00000038844	Kif16b	-0.478757	FALSE	Down
chr2:143916139-143916645	155.5	Promoter	ENSMUSG00000015932	Dstn	-0.0159249	FALSE	Down
chr2:151975967-151976411	262.5	Promoter	ENSMUSG00000027459	Fam110a	0.442063	FALSE	Up
chr2:152543477-152543843	50.5	Distal Intergenic	ENSMUSG00000044249	Defb29	-5.20112	FALSE	Down
chr2:152544908-152545423	76	Distal Intergenic	ENSMUSG00000044249	Defb29	-5.20112	FALSE	Down
chr2:152728516-152728849	51	Distal Intergenic	ENSMUSG00000042745	Id1	1.48493	TRUE	Up
chr2:152739080-152740261	103.7	Promoter	ENSMUSG00000042745	Id1	1.48493	TRUE	Up
chr2:152827863-152828661	168	Promoter	ENSMUSG00000007659	Bcl2l1	0.275242	FALSE	Up
chr2:153347291-153347797	201	Promoter	ENSMUSG00000042548	Asxl1	-0.470477	FALSE	Down
chr2:153741506-153741918	53	Promoter	ENSMUSG00000027479	Mapre1	-0.293264	FALSE	Down
chr2:154436979-154437332	142	Promoter	ENSMUSG00000038533	Cbfa2t2	0.325616	FALSE	Up
chr2:155357348-155358046	648.5	Promoter	ENSMUSG00000038383	Pigu	-0.358175	FALSE	Down
chr2:157422951-157423260	83.5	Promoter	ENSMUSG00000027646	Src	-0.206174	FALSE	Down
chr2:157433337-157433588	43.5	Intragenic	ENSMUSG00000027646	Src	-0.206174	FALSE	Down
chr2:157456894-157457776	509	Promoter	ENSMUSG00000027646	Src	-0.206174	FALSE	Down
chr2:157463093-157463553	51.5	Intragenic	ENSMUSG00000027646	Src	-0.206174	FALSE	Down
chr2:158113429-158113867	85.5	Intragenic	ENSMUSG00000027651	Rprd1b	-0.546364	TRUE	Down
chr2:158215122-158215934	978	Intragenic	ENSMUSG00000037813	D630003M21Rik	-7.34119	TRUE	Down
chr2:163994870-163995157	64	Promoter	ENSMUSG00000018326	Ywhab	-0.00765957	FALSE	Down
chr2:164437541-164438015	37.5	Intragenic	ENSMUSG00000017009	Sdc4	0.100237	FALSE	Up
chr2:164457836-164458277	144.5	Promoter	ENSMUSG00000045503	Sys1	0.295117	FALSE	Up
chr2:164910807-164911504	168	Promoter	ENSMUSG00000085436	Zfp335os	0.183966	FALSE	Up
chr2:165307717-165308135	144.5	Intragenic	ENSMUSG00000017670	Elmo2	-0.309237	FALSE	Down
chr2:165558910-165559383	103	Distal Intergenic	ENSMUSG00000017897	Eya2	2.37932	TRUE	Up
chr2:165857261-165858045	284.5	Promoter	ENSMUSG00000085274	BC046401	-0.093485	FALSE	Down
chr2:165867433-165867753	50	Intragenic	ENSMUSG00000039671	Zmynd8	-0.808126	TRUE	Down
chr2:165886002-165886532	151.5	Promoter	ENSMUSG00000039671	Zmynd8	-0.808126	TRUE	Down
chr2:167059920-167060477	170	Promoter	ENSMUSG00000039501	Znfx1	-0.32038	FALSE	Down
chr2:167380771-167381385	47.5	Distal Intergenic	ENSMUSG00000017929	B4galt5	0.990279	TRUE	Up
chr2:167566114-167566391	79	Intragenic	ENSMUSG00000085596	Gm11476	-0.418021	FALSE	Down
chr2:168044623-168045367	47.3	Distal Intergenic	ENSMUSG00000092849	Gm24327		FALSE
chr2:168072711-168073135	45.5	Distal Intergenic	ENSMUSG00000092849	Gm24327		FALSE
chr2:168074334-168074789	143.5	Distal Intergenic	ENSMUSG00000044641	Pard6b	-0.681565	TRUE	Down
chr2:168076686-168077384	153	Distal Intergenic	ENSMUSG00000044641	Pard6b	-0.681565	TRUE	Down
chr2:168575609-168576118	165	Intragenic	ENSMUSG00000027544	Nfatc2	-0.80454	FALSE	Down
chr2:169503658-169504005	23	Intragenic	ENSMUSG00000087074	Gm14249		FALSE
chr2:170266160-170266632	97.5	Distal Intergenic	ENSMUSG00000084013	Gm14270	-0.352933	FALSE	Down
chr2:170344891-170345308	49.5	Distal Intergenic	ENSMUSG00000013523	Bcas1	0.285561	FALSE	Up
chr2:170511058-170511470	78.5	Promoter	ENSMUSG00000052033	Pfdn4	-0.49013	FALSE	Down
chr2:172901247-172901663	386	Intragenic	ENSMUSG00000008999	Bmp7	-1.29759	TRUE	Down
chr2:173340408-173340744	98	Distal Intergenic	ENSMUSG00000086114	Gm14642		FALSE
chr2:173776417-173776822	45.5	Intragenic	ENSMUSG00000054455	Vapb	0.330803	FALSE	Up
chr2:173975947-173976610	204	Distal Intergenic	ENSMUSG00000081700	Atp5k-ps2	-0.326379	FALSE	Down
chr2:173977583-173978216	131.5	Distal Intergenic	ENSMUSG00000081700	Atp5k-ps2	-0.326379	FALSE	Down
chr2:178610471-178610897	102	Distal Intergenic	ENSMUSG00000039155	Cdh26	4.45089	FALSE	Up
chr2:178642631-178643449	163.5	Distal Intergenic	ENSMUSG00000039155	Cdh26	4.45089	FALSE	Up
chr2:180482350-180482684	86.5	Distal Intergenic	ENSMUSG00000038963	Slco4a1	0.725756	FALSE	Up
chr3:8717364-8717898	242.5	Distal Intergenic	ENSMUSG00000103346	C230057A21Rik		FALSE
chr3:9523427-9524062	27.5	Intragenic	ENSMUSG00000040209	Zfp704	0.231203	FALSE	Up
chr3:20034972-20035275	73	Promoter	ENSMUSG00000027615	Hps3	-0.0998124	FALSE	Down
chr3:27272975-27273504	97	Intragenic	ENSMUSG00000027698	Nceh1	0.0624093	FALSE	Up
chr3:27685694-27685945	39.5	Intragenic	ENSMUSG00000039286	Fndc3b	0.376317	FALSE	Up
chr3:27939084-27939363	65.5	Promoter	ENSMUSG00000027695	Pld1	1.26396	TRUE	Up
chr3:30004765-30005360	115	Intragenic	ENSMUSG00000027684	Mecom	-1.65506	TRUE	Down
chr3:30113405-30113822	79	Intragenic	ENSMUSG00000027684	Mecom	-1.65506	TRUE	Down
chr3:31016764-31017111	54.5	Intragenic	ENSMUSG00000037643	Prkci	0.634134	TRUE	Up
chr3:31212610-31213001	90.5	Intragenic	ENSMUSG00000069072	Slc7a14		FALSE
chr3:31903415-31903872	291.5	Promoter	ENSMUSG00000037610	Kcnmb2	-0.588467	FALSE	Down
chr3:35405058-35405482	155.5	Distal Intergenic	ENSMUSG00000106512	Gm43078		FALSE
chr3:37652241-37652931	480	Distal Intergenic	ENSMUSG00000106062	Gm43820	-0.618117	FALSE	Down
chr3:37723174-37723778	156	Promoter	ENSMUSG00000058174	Gm5148	-1.46945	TRUE	Down
chr3:37728070-37728296	48.5	Distal Intergenic	ENSMUSG00000058174	Gm5148	-1.46945	TRUE	Down
chr3:37748042-37748342	33.5	Distal Intergenic	ENSMUSG00000106441	Gm42921	0.186278	FALSE	Up
chr3:37938161-37938715	136.5	Intragenic	ENSMUSG00000106461	Gm20755	-3.39452	TRUE	Down
chr3:38116110-38116505	51	Intragenic	ENSMUSG00000105219	Gm43821	1.33359	FALSE	Up
chr3:41580843-41581844	152.3	Promoter	ENSMUSG00000025764	Jade1	-0.345412	FALSE	Down
chr3:51483797-51484344	82	Promoter	ENSMUSG00000027739	Rab33b	0.975184	TRUE	Up
chr3:51916184-51917005	347	Intragenic	ENSMUSG00000061143	Maml3	0.529746	FALSE	Up
chr3:55347559-55347926	83.5	Intragenic	ENSMUSG00000027797	Dclk1	-0.949714	TRUE	Down
chr3:63413453-63413921	40	Distal Intergenic	ENSMUSG00000104336	Gm34240	-5.25741	FALSE	Down
chr3:63893636-63894171	296	Intragenic	ENSMUSG00000036834	Plch1	-2.66107	TRUE	Down
chr3:69044082-69044446	91.5	Promoter	ENSMUSG00000034317	Trim59	-0.0755148	FALSE	Down
chr3:79591001-79591315	100.5	Promoter	ENSMUSG00000027804	Ppid	-0.225485	FALSE	Down
chr3:84129163-84129537	112.5	Intragenic	ENSMUSG00000033752	Mnd1	-0.675536	FALSE	Down
chr3:84283511-84283867	165.5	Intragenic	ENSMUSG00000027993	Trim2	1.51211	TRUE	Up
chr3:84581271-84581593	72	Promoter	ENSMUSG00000074513	Arfip1	-0.161251	FALSE	Down
chr3:85973330-85973839	60	Promoter	ENSMUSG00000028082	Sh3d19	-0.47047	FALSE	Down
chr3:88456324-88456690	130.5	Promoter	ENSMUSG00000028064	Sema4a	-0.636096	FALSE	Down
chr3:88491675-88491954	53	Promoter	ENSMUSG00000028063	Lmna	0.780374	TRUE	Up
chr3:90447409-90447699	83.5	Distal Intergenic	ENSMUSG00000087411	Gm16048		FALSE
chr3:94309961-94310303	121.5	Promoter	ENSMUSG00000028145	Them4	0.576359	FALSE	Up
chr3:95110715-95111284	42.5	Promoter	ENSMUSG00000008958	Vps72	-0.240919	FALSE	Down
chr3:95688037-95688410	27.5	Promoter	ENSMUSG00000015850	Adamtsl4	2.29479	FALSE	Up
chr3:96262775-96263554	51	Promoter	ENSMUSG00000091405	H4c14	-1.81838	FALSE	Down
chr3:96727376-96727982	70	Promoter	ENSMUSG00000028098	Rnf115	-0.57746	FALSE	Down
chr3:97298709-97299118	206.5	Promoter	ENSMUSG00000038256	Bcl9	0.160051	FALSE	Up
chr3:98052954-98053459	75.5	Intragenic	ENSMUSG00000027878	Notch2	0.949509	TRUE	Up
chr3:98054009-98054376	42	Intragenic	ENSMUSG00000027878	Notch2	0.949509	TRUE	Up
chr3:98106124-98106704	49	Intragenic	ENSMUSG00000027878	Notch2	0.949509	TRUE	Up
chr3:98119239-98119901	397	Promoter	ENSMUSG00000106427	Gm42820	0.667486	FALSE	Up
chr3:98418988-98419947	37.7	Intragenic	ENSMUSG00000050064	Zfp697	0.180418	FALSE	Up
chr3:101513545-101513974	84.5	Distal Intergenic	ENSMUSG00000033161	Atp1a1	-0.34358	FALSE	Down
chr3:101516914-101517362	204	Distal Intergenic	ENSMUSG00000033161	Atp1a1	-0.34358	FALSE	Down
chr3:102195855-102196432	56	Promoter	ENSMUSG00000027860	Vangl1	1.59271	TRUE	Up
chr3:103737721-103738190	55.5	Promoter	ENSMUSG00000027848	Olfml3	2.08925	TRUE	Up
chr3:104220706-104221228	96	Promoter	ENSMUSG00000052539	Magi3	0.955514	TRUE	Up
chr3:104599605-104600067	140.5	Promoter	ENSMUSG00000084653	Gm26091		FALSE
chr3:108360692-108361112	83	Promoter	ENSMUSG00000078601	Gm12525	-1.44471	FALSE	Down
chr3:121345706-121345968	75	Intragenic	ENSMUSG00000039887	Alg14	-0.380325	FALSE	Down
chr3:121530694-121531229	187	Promoter	ENSMUSG00000097124	A530020G20Rik	-1.15718	FALSE	Down
chr3:122209129-122209660	156	Intragenic	ENSMUSG00000104887	Gm43158	-1.46046	FALSE	Down
chr3:122983739-122984652	72.5	Promoter	ENSMUSG00000039701	Usp53	-0.0655401	FALSE	Down
chr3:127837402-127837840	48.5	Promoter	ENSMUSG00000074238	Ap1ar	0.878549	TRUE	Up
chr3:129619089-129619865	215	Intragenic	ENSMUSG00000041220	Elovl6	0.044688	FALSE	Up
chr3:131364722-131365327	54.5	Intragenic	ENSMUSG00000050931	Sgms2	0.647016	FALSE	Up
chr3:141466509-141466918	139.5	Promoter	ENSMUSG00000059921	Unc5c	0.773704	TRUE	Up
chr3:141779147-141779600	356	Intragenic	ENSMUSG00000059921	Unc5c	0.773704	TRUE	Up
chr3:142423397-142423933	86	Distal Intergenic	ENSMUSG00000028273	Pdlim5	-0.764341	TRUE	Down
chr3:144202233-144202586	45	Promoter	ENSMUSG00000028266	Lmo4	0.798814	TRUE	Up
chr3:144205562-144206109	18	Promoter	ENSMUSG00000028266	Lmo4	0.798814	TRUE	Up
chr3:145634296-145634837	296	Distal Intergenic	ENSMUSG00000028195	Ccn1	-0.423977	FALSE	Down
chr3:145827522-145827980	45	Intragenic	ENSMUSG00000028194	Ddah1	-0.437207	FALSE	Down
chr3:149087584-149087889	44	Distal Intergenic	ENSMUSG00000065270	Gm25127		FALSE
chr3:153784079-153784359	64	Promoter	ENSMUSG00000058508	Gm10042	1.33308	FALSE	Up
chr3:154597531-154598053	183.5	Promoter	ENSMUSG00000028199	Cryz	-0.455756	FALSE	Down
chr3:156560119-156560476	215.5	Promoter	ENSMUSG00000085084	4930570G19Rik	3.98737	FALSE	Up
chr4:32249200-32249571	39	Promoter	ENSMUSG00000040270	Bach2	-1.42225	TRUE	Down
chr4:35124872-35125329	251	Intragenic	ENSMUSG00000073910	Mob3b	-0.947234	TRUE	Down
chr4:35155393-35155902	231.5	Promoter	ENSMUSG00000073910	Mob3b	-0.947234	TRUE	Down
chr4:45452913-45453628	299	Intragenic	ENSMUSG00000044813	Shb	-0.751817	FALSE	Down
chr4:45578864-45579654	71.3	Distal Intergenic	ENSMUSG00000081559	Gm12411	-0.57604	FALSE	Down
chr4:45585336-45585878	176	Distal Intergenic	ENSMUSG00000081559	Gm12411	-0.57604	FALSE	Down
chr4:45967651-45968169	433	Promoter	ENSMUSG00000035517	Tdrd7	-2.01874	TRUE	Down
chr4:47279038-47279382	79	Intragenic	ENSMUSG00000028339	Col15a1	-4.03146	FALSE	Down
chr4:53439687-53440053	51.5	Promoter	ENSMUSG00000028412	Slc44a1	0.0518708	FALSE	Up
chr4:57298282-57298923	56.5	Promoter	ENSMUSG00000085654	Gm12536	-1.04445	FALSE	Down
chr4:57301716-57302288	70	Promoter	ENSMUSG00000038764	Ptpn3	-1.39548	TRUE	Down
chr4:58314916-58315621	100	Intragenic	ENSMUSG00000057280	Musk		FALSE
chr4:59349021-59349470	106	Intragenic	ENSMUSG00000038578	Susd1	-1.53155	TRUE	Down
chr4:59387404-59388391	101.5	Intragenic	ENSMUSG00000038578	Susd1	-1.53155	TRUE	Down
chr4:59717487-59717840	85	Intragenic	ENSMUSG00000045071	E130308A19Rik	0.0906885	FALSE	Up
chr4:63052278-63052675	123.5	Intragenic	ENSMUSG00000028358	Zfp618	0.530955	TRUE	Up
chr4:63403188-63403563	114	Promoter	ENSMUSG00000039158	Akna	-0.701099	FALSE	Down
chr4:63558792-63559267	73.5	Promoter	ENSMUSG00000045917	Tmem268	-1.58117	TRUE	Down
chr4:65216690-65217050	234.5	Intragenic	ENSMUSG00000028370	Pappa	-0.335307	FALSE	Down
chr4:82411952-82412327	107	Intragenic	ENSMUSG00000008575	Nfib	1.1366	TRUE	Up
chr4:82447126-82447522	69	Intragenic	ENSMUSG00000008575	Nfib	1.1366	TRUE	Up
chr4:83942459-83942925	223	Distal Intergenic	ENSMUSG00000085378	Gm11415	-1.50955	FALSE	Down
chr4:87865196-87865458	53	Intragenic	ENSMUSG00000028496	Mllt3	-0.311316	FALSE	Down
chr4:88017904-88018326	55	Intragenic	ENSMUSG00000028496	Mllt3	-0.311316	FALSE	Down
chr4:89486033-89486561	350	Distal Intergenic	ENSMUSG00000098669	Gm27580		FALSE
chr4:95050318-95050893	104.5	Promoter	ENSMUSG00000087366	Junos	1.93489	TRUE	Up
chr4:95161303-95161609	48	Intragenic	ENSMUSG00000087366	Junos	1.93489	TRUE	Up
chr4:95737900-95738554	89	Promoter	ENSMUSG00000028573	Fggy	0.626339	TRUE	Up
chr4:100214702-100215057	30	Intragenic	ENSMUSG00000035305	Ror1	1.6732	TRUE	Up
chr4:101291852-101292336	56.5	Distal Intergenic	ENSMUSG00000085863	Gm12801		FALSE
chr4:104048158-104048960	166	Intragenic	ENSMUSG00000028519	Dab1	-2.11785	TRUE	Down
chr4:105170328-105170836	107.5	Intragenic	ENSMUSG00000028517	Plpp3	-0.279797	FALSE	Down
chr4:105190889-105191199	39	Intragenic	ENSMUSG00000028517	Plpp3	-0.279797	FALSE	Down
chr4:105475266-105475599	73.5	Distal Intergenic	ENSMUSG00000083128	Gm12723		FALSE
chr4:106839979-106840328	183	Distal Intergenic	ENSMUSG00000086940	Gm12746	-0.107825	FALSE	Down
chr4:106910079-106910546	157.5	Promoter	ENSMUSG00000061887	Ssbp3	0.560541	TRUE	Up
chr4:106981857-106982197	153.5	Intragenic	ENSMUSG00000061887	Ssbp3	0.560541	TRUE	Up
chr4:107354457-107355092	240	Intragenic	ENSMUSG00000057375	Yipf1	0.143634	FALSE	Up
chr4:108833584-108834042	242.5	Promoter	ENSMUSG00000028568	Btf3l4	0.0702729	FALSE	Up
chr4:114688917-114689277	68.5	Distal Intergenic	ENSMUSG00000085870	Gm12829	3.94958	FALSE	Up
chr4:114821930-114822463	205	Promoter	ENSMUSG00000055198	Gm12830	-0.599976	FALSE	Down
chr4:115784715-115785127	88	Promoter	ENSMUSG00000028710	Atpaf1	0.0549985	FALSE	Up
chr4:116412221-116412515	70.5	Intragenic	ENSMUSG00000003810	Mast2	-0.192178	FALSE	Down
chr4:117289202-117289511	70	Promoter	ENSMUSG00000028677	Rnf220	-0.181232	FALSE	Down
chr4:119108355-119108870	187	Promoter	ENSMUSG00000028645	Slc2a1	-0.38964	FALSE	Down
chr4:119254193-119254670	26	Promoter	ENSMUSG00000066058	Cldn19	-3.34301	TRUE	Down
chr4:120277793-120278153	140	Intragenic	ENSMUSG00000052135	Foxo6	0.548213	FALSE	Up
chr4:122885164-122885925	114.5	Promoter	ENSMUSG00000028656	Cap1	-1.03671	FALSE	Down
chr4:123663607-123663942	94.5	Promoter	ENSMUSG00000028649	Macf1	0.0447236	FALSE	Up
chr4:124709036-124709415	109.5	Distal Intergenic	ENSMUSG00000028902	Sf3a3	-0.505386	TRUE	Down
chr4:126147599-126148504	309.5	Promoter	ENSMUSG00000050212	Eva1b	-2.30273	TRUE	Down
chr4:128806908-128807201	100.5	Promoter	ENSMUSG00000028799	Zfp362	0.668592	FALSE	Up
chr4:128840482-128840814	60.5	Distal Intergenic	ENSMUSG00000085701	Gm12968		FALSE
chr4:128961570-128961927	103.5	Promoter	ENSMUSG00000028789	Azin2	0.829779	FALSE	Up
chr4:129057957-129058317	32	Promoter	ENSMUSG00000028793	Rnf19b	1.05869	FALSE	Up
chr4:129233075-129233399	72.5	Intragenic	ENSMUSG00000050390	C77080	-0.314908	FALSE	Down
chr4:129243472-129243761	60	Intragenic	ENSMUSG00000050390	C77080	-0.314908	FALSE	Down
chr4:129575665-129576105	212	Promoter	ENSMUSG00000050493	Fam167b	-3.48037	FALSE	Down
chr4:130168691-130169053	99	Promoter	ENSMUSG00000028776	Tinagl1	0.377192	FALSE	Up
chr4:130263733-130263949	46.5	Intragenic	ENSMUSG00000023232	Serinc2	-0.598822	TRUE	Down
chr4:131920996-131921371	156	Promoter	ENSMUSG00000070720	Tmem200b	-2.69595	FALSE	Down
chr4:132269758-132270491	44	Promoter	ENSMUSG00000077323	Rnu11		FALSE
chr4:133041480-133041834	51.5	Promoter	ENSMUSG00000037692	Ahdc1	1.37755	TRUE	Up
chr4:133106871-133107310	256.5	Distal Intergenic	ENSMUSG00000028868	Wasf2	-0.385122	FALSE	Down
chr4:133117106-133117759	113	Distal Intergenic	ENSMUSG00000028868	Wasf2	-0.385122	FALSE	Down
chr4:133132406-133132857	399.5	Promoter	ENSMUSG00000028868	Wasf2	-0.385122	FALSE	Down
chr4:133757345-133757967	34.5	Promoter	ENSMUSG00000007880	Arid1a	0.0071171	FALSE	Up
chr4:134535321-134535688	44	Promoter	ENSMUSG00000046671	Mtfr1l	0.271793	FALSE	Up
chr4:134552193-134552517	51.5	Promoter	ENSMUSG00000050989	Selenon	0.153516	FALSE	Up
chr4:135453356-135453824	34	Promoter	ENSMUSG00000028803	Nipal3	0.387933	FALSE	Up
chr4:137182991-137183307	73.5	Promoter	ENSMUSG00000093294	Gm25399		FALSE
chr4:137217115-137217367	37.5	Distal Intergenic	ENSMUSG00000080806	Gm13005	-1.72354	FALSE	Down
chr4:137480722-137481253	204.5	Intragenic	ENSMUSG00000028763	Hspg2	0.161612	FALSE	Up
chr4:137487991-137488297	33	Intragenic	ENSMUSG00000028763	Hspg2	0.161612	FALSE	Up
chr4:137494380-137494829	90.5	Intragenic	ENSMUSG00000028763	Hspg2	0.161612	FALSE	Up
chr4:138459691-138460243	486	Intragenic	ENSMUSG00000046447	Camk2n1	0.200092	FALSE	Up
chr4:138464243-138464622	158	Distal Intergenic	ENSMUSG00000046447	Camk2n1	0.200092	FALSE	Up
chr4:139037464-139037951	79	Intragenic	ENSMUSG00000041143	Tmco4	0.0200995	FALSE	Up
chr4:139282671-139282929	61	Intragenic	ENSMUSG00000028745	Capzb	-0.238056	FALSE	Down
chr4:139575656-139576086	173.5	Promoter	ENSMUSG00000041025	Iffo2	0.544795	FALSE	Up
chr4:139967333-139968564	777	Promoter	ENSMUSG00000078234	Klhdc7a	-2.47251	TRUE	Down
chr4:140616955-140617338	78	Promoter	ENSMUSG00000040964	Arhgef10l	-1.10099	TRUE	Down
chr4:140624940-140625317	83.5	Intragenic	ENSMUSG00000040964	Arhgef10l	-1.10099	TRUE	Down
chr4:140636271-140636625	107.5	Intragenic	ENSMUSG00000040964	Arhgef10l	-1.10099	TRUE	Down
chr4:140660983-140661429	158	Intragenic	ENSMUSG00000040964	Arhgef10l	-1.10099	TRUE	Down
chr4:140919698-140920314	177	Promoter	ENSMUSG00000064443	Gm26226		FALSE
chr4:141794208-141794537	94	Promoter	ENSMUSG00000028914	Casp9	-0.576459	FALSE	Down
chr4:148040863-148041158	57	Promoter	ENSMUSG00000029009	Mthfr	0.0117288	FALSE	Up
chr4:148399207-148399714	77	Distal Intergenic	ENSMUSG00000086326	Gm13200		FALSE
chr4:150416323-150416661	142	Intragenic	ENSMUSG00000039852	Rere	-0.568984	TRUE	Down
chr4:150746074-150746439	46	Distal Intergenic	ENSMUSG00000085869	Gm16079		FALSE
chr4:150758396-150758714	29	Distal Intergenic	ENSMUSG00000085097	Gm13049	-2.04063	FALSE	Down
chr4:150853466-150853939	347	Promoter	ENSMUSG00000028967	Errfi1	0.588075	TRUE	Up
chr4:152131022-152131484	41	Promoter	ENSMUSG00000028943	Espn	-1.72918	TRUE	Down
chr4:152477838-152478138	39.5	Promoter	ENSMUSG00000028931	Kcnab2	-0.92006	FALSE	Down
chr4:153119207-153120114	69	Distal Intergenic	ENSMUSG00000085648	Gm13173		FALSE
chr4:154294257-154294868	113	Intragenic	ENSMUSG00000029032	Arhgef16	-1.88659	TRUE	Down
chr4:154346358-154346794	53.5	Promoter	ENSMUSG00000039410	Prdm16	-2.3681	TRUE	Down
chr4:154400401-154400905	55.5	Intragenic	ENSMUSG00000039410	Prdm16	-2.3681	TRUE	Down
chr4:154499238-154500042	329.5	Intragenic	ENSMUSG00000039410	Prdm16	-2.3681	TRUE	Down
chr4:155734602-155735042	137	Promoter	ENSMUSG00000084845	Tmem240	-2.75534	FALSE	Down
chr4:155784357-155784766	34.5	Promoter	ENSMUSG00000073680	Tmem88b	0.635296	FALSE	Up
chr4:156082776-156083131	65.5	Distal Intergenic	ENSMUSG00000086549	Gm13648	-0.203978	FALSE	Down
chr4:156194025-156194419	87	Intragenic	ENSMUSG00000041936	Agrn	0.461676	FALSE	Up
chr4:156235975-156236443	113	Promoter	ENSMUSG00000095567	Noc2l	0.16756	FALSE	Up
chr5:4757877-4758246	435	Promoter	ENSMUSG00000044674	Fzd1	-0.457547	FALSE	Down
chr5:22548596-22548945	57.5	Promoter	ENSMUSG00000029012	Orc5	-0.0537005	FALSE	Down
chr5:24427961-24428315	158	Promoter	ENSMUSG00000028962	Slc4a2	-0.364347	FALSE	Down
chr5:27706625-27707103	109.5	Intragenic	ENSMUSG00000061576	Dpp6	1.33542	TRUE	Up
chr5:28463262-28464190	464.5	Promoter	ENSMUSG00000097726	9530036O11Rik	-5.87803	FALSE	Down
chr5:30286157-30286615	148	Intragenic	ENSMUSG00000073102	Drc1	1.70906	FALSE	Up
chr5:31240766-31241140	26.5	Promoter	ENSMUSG00000029148	Nrbp1	0.46806	FALSE	Up
chr5:31583292-31583841	77	Promoter	ENSMUSG00000107015	2900076G11Rik	2.46929	FALSE	Up
chr5:31713261-31713544	73.5	Intragenic	ENSMUSG00000052139	Babam2	-0.821766	TRUE	Down
chr5:31864081-31864682	144	Intragenic	ENSMUSG00000052139	Babam2	-0.821766	TRUE	Down
chr5:34187046-34187551	118	Promoter	ENSMUSG00000037235	Mxd4	0.75113	FALSE	Up
chr5:36557966-36558539	174.5	Intragenic	ENSMUSG00000029192	Tbc1d14	0.0416462	FALSE	Up
chr5:53230708-53231173	48.5	Distal Intergenic	ENSMUSG00000029189	Sel1l3	-2.34025	TRUE	Down
chr5:53379552-53379926	177	Distal Intergenic	ENSMUSG00000106808	Gm42745		FALSE
chr5:64230245-64230498	14	Promoter	ENSMUSG00000029174	Tbc1d1	-0.914984	TRUE	Down
chr5:64251586-64251908	77.5	Promoter	ENSMUSG00000081143	Gm15823	0.834144	FALSE	Up
chr5:64345307-64345707	97	Intragenic	ENSMUSG00000029174	Tbc1d1	-0.914984	TRUE	Down
chr5:64367270-64367683	73.5	Distal Intergenic	ENSMUSG00000105730	Gm43838	3.12194	FALSE	Up
chr5:64422775-64423543	231.5	Distal Intergenic	ENSMUSG00000105105	Gm31363	5.16455	FALSE	Up
chr5:64623905-64624627	435.5	Distal Intergenic	ENSMUSG00000104928	Gm42565		FALSE
chr5:64852863-64853126	30	Distal Intergenic	ENSMUSG00000029178	Klf3	0.963964	TRUE	Up
chr5:66042771-66043371	360.5	Intragenic	ENSMUSG00000070780	Rbm47	-0.0428947	FALSE	Down
chr5:66080689-66081795	231	Promoter	ENSMUSG00000070780	Rbm47	-0.0428947	FALSE	Down
chr5:66618482-66618935	40	Promoter	ENSMUSG00000029207	Apbb2	-0.37663	FALSE	Down
chr5:72855756-72856104	85.5	Intragenic	ENSMUSG00000029217	Tec	2.36205	TRUE	Up
chr5:73201036-73201525	110.5	Intragenic	ENSMUSG00000070733	Fryl	0.683145	TRUE	Up
chr5:77384642-77385335	99	Promoter	ENSMUSG00000106828	Gm34648	-2.63578	FALSE	Down
chr5:88587507-88588107	496.5	Intragenic	ENSMUSG00000029291	Rufy3	0.14909	FALSE	Up
chr5:90640472-90640931	165	Promoter	ENSMUSG00000029370	Rassf6	0.247187	FALSE	Up
chr5:93005194-93005479	61.5	Promoter	ENSMUSG00000106930	Gm6450	-0.512566	FALSE	Down
chr5:93206419-93206937	40.5	Promoter	ENSMUSG00000029384	2010109A12Rik	-0.684813	FALSE	Down
chr5:96331488-96332053	112	Distal Intergenic	ENSMUSG00000034687	Fras1	0.171726	FALSE	Up
chr5:100567190-100567583	70	Intragenic	ENSMUSG00000029322	Plac8	-2.75858	TRUE	Down
chr5:101968112-101968512	169	Intragenic	ENSMUSG00000043940	Wdfy3	-0.171329	FALSE	Down
chr5:102052914-102053309	116	Intragenic	ENSMUSG00000043940	Wdfy3	-0.171329	FALSE	Down
chr5:102697723-102698119	159	Intragenic	ENSMUSG00000057315	Arhgap24	-0.108476	FALSE	Down
chr5:102817232-102818050	382.7	Intragenic	ENSMUSG00000057315	Arhgap24	-0.108476	FALSE	Down
chr5:103365061-103365574	317	Distal Intergenic	ENSMUSG00000104684	5430427N15Rik	0.604884	FALSE	Up
chr5:103374015-103374453	121	Distal Intergenic	ENSMUSG00000104684	5430427N15Rik	0.604884	FALSE	Up
chr5:103423654-103424274	80	Promoter	ENSMUSG00000034573	Ptpn13	0.441037	FALSE	Up
chr5:103425417-103425982	147	Promoter	ENSMUSG00000034573	Ptpn13	0.441037	FALSE	Up
chr5:103836465-103836820	128	Intragenic	ENSMUSG00000029313	Aff1	-1.19878	TRUE	Down
chr5:105792546-105792826	52.5	Intragenic	ENSMUSG00000046079	Lrrc8d	-0.420396	FALSE	Down
chr5:105801256-105801527	61	Intragenic	ENSMUSG00000046079	Lrrc8d	-0.420396	FALSE	Down
chr5:110101025-110101318	73.5	Promoter	ENSMUSG00000064247	Plcxd1	-1.0002	FALSE	Down
chr5:110230871-110231249	34.5	Promoter	ENSMUSG00000029501	Ankle2	0.340496	FALSE	Up
chr5:110827085-110827410	53.5	Distal Intergenic	ENSMUSG00000043510	Hscb	0.345427	FALSE	Up
chr5:111530665-111530974	119.5	Distal Intergenic	ENSMUSG00000052848	C130026L21Rik	2.07856	FALSE	Up
chr5:111531692-111532004	43	Distal Intergenic	ENSMUSG00000052848	C130026L21Rik	2.07856	FALSE	Up
chr5:111632263-111632519	43	Distal Intergenic	ENSMUSG00000104833	Gm42489		FALSE
chr5:113220471-113221071	172	Promoter	ENSMUSG00000051339	2900026A02Rik	0.85644	TRUE	Up
chr5:113790749-113791133	158	Distal Intergenic	ENSMUSG00000054675	Tmem119	-0.82767	FALSE	Down
chr5:113800247-113800616	123.5	Promoter	ENSMUSG00000054675	Tmem119	-0.82767	FALSE	Down
chr5:114588960-114589691	434	Intragenic	ENSMUSG00000041930	Fam222a	-3.65298	FALSE	Down
chr5:114655591-114656079	124.5	Promoter	ENSMUSG00000014158	Trpv4	-1.52749	TRUE	Down
chr5:114719051-114719557	376	Promoter	ENSMUSG00000098656	Mir7028		FALSE
chr5:114775294-114775624	71.5	Promoter	ENSMUSG00000041890	Git2	0.21694	FALSE	Up
chr5:114968498-114969004	138	Promoter	ENSMUSG00000086054	Hnf1aos1	-2.89288	FALSE	Down
chr5:115349548-115349881	89	Promoter	ENSMUSG00000107288	Gm42903	-1.24597	FALSE	Down
chr5:115632316-115632908	97.5	Promoter	ENSMUSG00000029518	Rab35	-0.48071	FALSE	Down
chr5:116010283-116010967	162	Promoter	ENSMUSG00000085376	Gm14508	-1.80226	FALSE	Down
chr5:118458762-118459148	87.5	Distal Intergenic	ENSMUSG00000082365	Gm15754		FALSE
chr5:119686109-119686470	104.5	Intragenic	ENSMUSG00000086847	Tbx3os2	2.41661	TRUE	Up
chr5:120513253-120513646	50.5	Promoter	ENSMUSG00000032754	Slc8b1	-0.738546	FALSE	Down
chr5:120560734-120561286	112.5	Intragenic	ENSMUSG00000032741	Tpcn1	-0.536383	FALSE	Down
chr5:120588418-120588764	69	Promoter	ENSMUSG00000032741	Tpcn1	-0.536383	FALSE	Down
chr5:122918424-122918967	133.5	Promoter	ENSMUSG00000029475	Kdm2b	-1.78524	TRUE	Down
chr5:123132362-123133157	142.3	Promoter	ENSMUSG00000029449	Rhof	-0.137026	FALSE	Down
chr5:123142874-123143345	187.5	Promoter	ENSMUSG00000038384	Setd1b	0.508517	TRUE	Up
chr5:123149884-123150260	96.5	Intragenic	ENSMUSG00000038384	Setd1b	0.508517	TRUE	Up
chr5:123346859-123347282	106.5	Promoter	ENSMUSG00000029438	Bcl7a	-0.562932	TRUE	Down
chr5:124530413-124531002	280	Promoter	ENSMUSG00000106662	Gm43034	1.23784	FALSE	Up
chr5:125184399-125184657	89	Distal Intergenic	ENSMUSG00000029478	Ncor2	-0.211237	FALSE	Down
chr5:132074758-132075067	45	Intragenic	ENSMUSG00000029673	Auts2	0.314013	FALSE	Up
chr5:134313316-134313923	48	Promoter	ENSMUSG00000060261	Gtf2i	0.304549	FALSE	Up
chr5:135076731-135077126	80.5	Promoter	ENSMUSG00000043614	Vps37d	0.491407	FALSE	Up
chr5:135078079-135078888	82	Promoter	ENSMUSG00000043614	Vps37d	0.491407	FALSE	Up
chr5:135168209-135168509	37	Promoter	ENSMUSG00000029681	Bcl7b	-0.171441	FALSE	Down
chr5:135711700-135712196	60.5	Intragenic	ENSMUSG00000005514	Por	-0.105846	FALSE	Down
chr5:136959191-136959733	235.5	Promoter	ENSMUSG00000019054	Fis1	-0.0882779	FALSE	Down
chr5:137345849-137346235	63.5	Distal Intergenic	ENSMUSG00000029710	Ephb4	-0.324975	FALSE	Down
chr5:137509977-137510475	196	Promoter	ENSMUSG00000106237	Gm8066		FALSE
chr5:138088946-138089537	162	Intragenic	ENSMUSG00000029729	Zkscan1	0.268486	FALSE	Up
chr5:138756673-138757113	107.5	Promoter	ENSMUSG00000025854	Fam20c	-2.38834	TRUE	Down
chr5:138864840-138865271	100	Distal Intergenic	ENSMUSG00000094504	Gm5294	0.633772	FALSE	Up
chr5:139553672-139554093	158.5	Distal Intergenic	ENSMUSG00000029546	Uncx	-2.80118	FALSE	Down
chr5:139658079-139658567	94	Distal Intergenic	ENSMUSG00000104637	Gm42424		FALSE
chr5:139930956-139931667	71.5	Intragenic	ENSMUSG00000048988	Elfn1	2.6952	FALSE	Up
chr5:139932234-139932676	52.5	Intragenic	ENSMUSG00000048988	Elfn1	2.6952	FALSE	Up
chr5:140648952-140649658	56.5	Promoter	ENSMUSG00000036565	Ttyh3	-0.220478	FALSE	Down
chr5:140701847-140702251	73	Promoter	ENSMUSG00000036555	Iqce	-0.272681	FALSE	Down
chr5:142440745-142441452	391	Intragenic	ENSMUSG00000056493	Foxk1	-0.431295	FALSE	Down
chr5:142629102-142629706	95.5	Promoter	ENSMUSG00000029578	Wipi2	-0.251973	FALSE	Down
chr5:142962938-142963289	70.5	Promoter	ENSMUSG00000029581	Fscn1	-2.02579	TRUE	Down
chr5:144965839-144966321	382	Promoter	ENSMUSG00000038780	Smurf1	0.386095	FALSE	Up
chr5:145114775-145115138	59.5	Promoter	ENSMUSG00000029622	Arpc1b	-0.36511	FALSE	Down
chr5:146687685-146688273	292	Distal Intergenic	ENSMUSG00000106020	4930573C15Rik		FALSE
chr5:146692647-146693040	152.5	Distal Intergenic	ENSMUSG00000106020	4930573C15Rik		FALSE
chr5:148928914-148929398	129	Promoter	ENSMUSG00000041298	Katnal1	0.251966	FALSE	Up
chr5:148994811-148995470	644.5	Promoter	ENSMUSG00000106892	Gm42791		FALSE
chr5:149002039-149002652	99	Intragenic	ENSMUSG00000085971	Gm15411	-0.942798	FALSE	Down
chr5:149053012-149053437	151	Promoter	ENSMUSG00000066551	Hmgb1	-0.731583	TRUE	Down
chr5:149354726-149355188	377.5	Distal Intergenic	ENSMUSG00000107271	BC028471		FALSE
chr5:149527677-149527977	148	Promoter	ENSMUSG00000029658	Wdr95	0.352877	FALSE	Up
chr5:150912730-150913154	151.5	Distal Intergenic	ENSMUSG00000107047	Gm43298		FALSE
chr5:151176065-151176498	222.5	Intragenic	ENSMUSG00000016128	Stard13	-1.72117	TRUE	Down
chr6:4004737-4005125	221	Promoter	ENSMUSG00000032766	Gng11	-1.85044	TRUE	Down
chr6:22280435-22280971	154	Distal Intergenic	ENSMUSG00000029671	Wnt16	3.56186	TRUE	Up
chr6:31011238-31011578	68	Distal Intergenic	ENSMUSG00000065610	Mir29a		FALSE
chr6:33727192-33727841	211.5	Intragenic	ENSMUSG00000029763	Exoc4	0.511617	TRUE	Up
chr6:37430965-37431352	53.5	Intragenic	ENSMUSG00000038648	Creb3l2	0.315703	FALSE	Up
chr6:38082076-38082442	14.5	Promoter	ENSMUSG00000038600	Atp6v0a4	5.43171	FALSE	Up
chr6:38120881-38121299	52	Promoter	ENSMUSG00000087924	Gm23231	-2.164	FALSE	Down
chr6:38124456-38124848	87.5	Promoter	ENSMUSG00000038600	Atp6v0a4	5.43171	FALSE	Up
chr6:38143974-38144854	516	Promoter	ENSMUSG00000063455	D630045J12Rik	-0.386703	FALSE	Down
chr6:42692214-42692543	96	Promoter	ENSMUSG00000036667	Tcaf1	-0.322171	FALSE	Down
chr6:48086393-48086854	676	Promoter	ENSMUSG00000057691	Zfp746	-0.291523	FALSE	Down
chr6:49148754-49149107	52	Intragenic	ENSMUSG00000029814	Igf2bp3	-0.211972	FALSE	Down
chr6:50419782-50420623	112.3	Intragenic	ENSMUSG00000029822	Osbpl3	-1.25788	TRUE	Down
chr6:50665186-50665553	78.5	Distal Intergenic	ENSMUSG00000029831	Npvf	-4.70467	FALSE	Down
chr6:50823298-50823638	115	Distal Intergenic	ENSMUSG00000107978	Gm44109	-2.66095	FALSE	Down
chr6:50986705-50987088	70.5	Distal Intergenic	ENSMUSG00000108153	Gm44402	-1.51002	FALSE	Down
chr6:52177086-52177562	123.5	Promoter	ENSMUSG00000056468	5730596B20Rik	7.52031	TRUE	Up
chr6:52183356-52183824	119.5	Promoter	ENSMUSG00000101451	Gm29430	5.57879	FALSE	Up
chr6:52240660-52241063	110	Promoter	ENSMUSG00000000938	Hoxa10	-0.819052	FALSE	Down
chr6:52601703-52602012	79.5	Promoter	ENSMUSG00000107813	Gm44434	-0.575914	FALSE	Down
chr6:66910478-66910898	57	Intragenic	ENSMUSG00000036402	Gng12	-0.403809	FALSE	Down
chr6:66929700-66930057	73	Intragenic	ENSMUSG00000036402	Gng12	-0.403809	FALSE	Down
chr6:71145682-71146045	52	Promoter	ENSMUSG00000054474	Thnsl2	0.799716	FALSE	Up
chr6:72243875-72244269	64.5	Distal Intergenic	ENSMUSG00000037621	Atoh8	2.09463	TRUE	Up
chr6:72439512-72439913	23	Promoter	ENSMUSG00000053907	Mat2a	-0.279661	FALSE	Down
chr6:72680202-72680547	250	Intragenic	ENSMUSG00000055799	Tcf7l1	0.253995	FALSE	Up
chr6:72695705-72695990	50.5	Intragenic	ENSMUSG00000055799	Tcf7l1	0.253995	FALSE	Up
chr6:72899928-72900327	34	Promoter	ENSMUSG00000055239	Kcmf1	0.133816	FALSE	Up
chr6:82029637-82030214	271.5	Distal Intergenic	ENSMUSG00000035104	Eva1a	-2.59594	TRUE	Down
chr6:82043485-82043881	44	Promoter	ENSMUSG00000035104	Eva1a	-2.59594	TRUE	Down
chr6:83084558-83084878	90	Promoter	ENSMUSG00000034968	Lbx2	3.00431	FALSE	Up
chr6:83101381-83101808	42.5	Promoter	ENSMUSG00000079511	Gm42688	-0.723938	FALSE	Down
chr6:83129909-83130313	102	Distal Intergenic	ENSMUSG00000030034	Ino80b	0.0353608	FALSE	Up
chr6:84010614-84010991	122.5	Promoter	ENSMUSG00000107682	Gm33024		FALSE
chr6:84105703-84106139	20	Promoter	ENSMUSG00000033788	Dysf	1.21224	FALSE	Up
chr6:85451727-85452174	29	Promoter	ENSMUSG00000030007	Cct7	-0.40341	FALSE	Down
chr6:86365388-86365737	77	Promoter	ENSMUSG00000057497	Fam136a	-0.444998	FALSE	Down
chr6:87282101-87282490	62.5	Promoter	ENSMUSG00000084613	n-R5s164		FALSE
chr6:88726605-88727115	511.5	Promoter	ENSMUSG00000097730	Gm26588	-4.18808	TRUE	Down
chr6:91023856-91024254	92	Promoter	ENSMUSG00000030091	Nup210	-1.6329	TRUE	Down
chr6:91145036-91145621	205	Distal Intergenic	ENSMUSG00000034245	Hdac11	-0.656054	FALSE	Down
chr6:91700702-91701084	90.5	Promoter	ENSMUSG00000030096	Slc6a6	-1.1007	TRUE	Down
chr6:94257158-94257513	111.5	Intragenic	ENSMUSG00000045095	Magi1	-0.0116152	FALSE	Down
chr6:94653406-94653900	68.5	Promoter	ENSMUSG00000030029	Lrig1	-1.22153	TRUE	Down
chr6:95711742-95711978	45.5	Intragenic	ENSMUSG00000061838	Suclg2	-0.416096	FALSE	Down
chr6:97278073-97278358	52	Distal Intergenic	ENSMUSG00000030064	Frmd4b	1.64332	TRUE	Up
chr6:97914743-97915218	405.5	Intragenic	ENSMUSG00000035158	Mitf	-1.36077	FALSE	Down
chr6:100826058-100826716	435.5	Distal Intergenic	ENSMUSG00000052144	Ppp4r2	-0.490243	FALSE	Down
chr6:101102002-101102318	91	Intragenic	ENSMUSG00000107427	Gm43948	3.97604	FALSE	Up
chr6:101519133-101519640	153	Promoter	ENSMUSG00000108274	Gm44169	-3.48173	FALSE	Down
chr6:108212773-108213171	37.5	Promoter	ENSMUSG00000030102	Itpr1	-0.414587	FALSE	Down
chr6:108255976-108256362	61.5	Intragenic	ENSMUSG00000030102	Itpr1	-0.414587	FALSE	Down
chr6:108458117-108458651	91	Promoter	ENSMUSG00000030102	Itpr1	-0.414587	FALSE	Down
chr6:112728898-112729158	26.5	Intragenic	ENSMUSG00000030257	Srgap3	0.636176	FALSE	Up
chr6:114012738-114013143	227.5	Intragenic	ENSMUSG00000087083	Gm15083		FALSE
chr6:114856724-114857058	115	Promoter	ENSMUSG00000030314	Atg7	-0.273745	FALSE	Down
chr6:115545014-115545393	307	Promoter	ENSMUSG00000042389	Tsen2	-0.216564	FALSE	Down
chr6:115651809-115652189	145.5	Intragenic	ENSMUSG00000000441	Raf1	0.313276	FALSE	Up
chr6:116385206-116386273	168.3	Promoter	ENSMUSG00000025702	Marchf8	0.211025	FALSE	Up
chr6:117168102-117168418	51	Promoter	ENSMUSG00000061353	Cxcl12	1.59664	TRUE	Up
chr6:120254739-120255247	218	Intragenic	ENSMUSG00000041372	B4galnt3	-5.5641	FALSE	Down
chr6:120592253-120592647	37	Distal Intergenic	ENSMUSG00000107580	Gm44124		FALSE
chr6:121048601-121049045	146	Intragenic	ENSMUSG00000051586	Mical3	-0.101052	FALSE	Down
chr6:121166165-121166573	129.5	Distal Intergenic	ENSMUSG00000067825	Pex26	-0.260667	FALSE	Down
chr6:121300030-121300860	239.5	Promoter	ENSMUSG00000030108	Slc6a13	0.434848	FALSE	Up
chr6:124740997-124741465	83	Promoter	ENSMUSG00000072772	Grcc10	-0.596686	TRUE	Down
chr6:124760623-124760942	154.5	Promoter	ENSMUSG00000004267	Eno2	-1.60504	FALSE	Down
chr6:124930798-124931118	36.5	Promoter	ENSMUSG00000030120	Mlf2	-0.380534	FALSE	Down
chr6:126245441-126245850	88	Distal Intergenic	ENSMUSG00000049107	Ntf3	-1.3112	TRUE	Down
chr6:128088757-128089094	146	Intragenic	ENSMUSG00000030352	Tspan9	-0.30308	FALSE	Down
chr6:128134097-128134617	262.5	Promoter	ENSMUSG00000030352	Tspan9	-0.30308	FALSE	Down
chr6:128437872-128438229	83	Promoter	ENSMUSG00000030357	Fkbp4	-1.04484	TRUE	Down
chr6:129510135-129510517	106	Promoter	ENSMUSG00000030160	Tmem52b	0.348042	FALSE	Up
chr6:134928347-134928892	96.5	Promoter	ENSMUSG00000098318	Lockd	-0.255039	FALSE	Down
chr6:135029212-135029623	163	Distal Intergenic	ENSMUSG00000030204	Ddx47	-0.113502	FALSE	Down
chr6:136804046-136804541	33	Promoter	ENSMUSG00000096010	H4f16	-0.674037	FALSE	Down
chr6:138143345-138143803	40.5	Promoter	ENSMUSG00000008540	Mgst1	0.556838	TRUE	Up
chr6:142701612-142702001	545	Promoter	ENSMUSG00000030249	Abcc9	-0.539633	FALSE	Down
chr6:143152154-143152844	118.5	Promoter	ENSMUSG00000108094	Gm31108		FALSE
chr6:145481884-145482283	54.5	Intragenic	ENSMUSG00000054966	Lmntd1	2.56792	FALSE	Up
chr6:146946709-146947022	70	Intragenic	ENSMUSG00000016487	Ppfibp1	-1.15121	TRUE	Down
chr7:16045866-16046208	45.5	Promoter	ENSMUSG00000070808	Bicra	0.11223	FALSE	Up
chr7:16309582-16310298	707	Promoter	ENSMUSG00000002083	Bbc3	-0.787021	FALSE	Down
chr7:16312251-16312770	90.5	Promoter	ENSMUSG00000002083	Bbc3	-0.787021	FALSE	Down
chr7:16614626-16615193	26.5	Promoter	ENSMUSG00000058230	Arhgap35	0.0531126	FALSE	Up
chr7:17057474-17057858	82	Promoter	ENSMUSG00000108807	4833404L02Rik	1.28788	FALSE	Up
chr7:17058061-17059105	100.5	Promoter	ENSMUSG00000108807	4833404L02Rik	1.28788	FALSE	Up
chr7:19463737-19464110	131.5	Promoter	ENSMUSG00000011263	Exoc3l2	4.12659	FALSE	Up
chr7:19770817-19771377	38	Promoter	ENSMUSG00000002980	Bcam	-0.323325	FALSE	Down
chr7:19817505-19817817	61.5	Promoter	ENSMUSG00000087593	Gm16174	-0.98875	FALSE	Down
chr7:19920538-19920908	41.5	Promoter	ENSMUSG00000090075	Gm16251	2.8625	FALSE	Up
chr7:24299476-24299981	302	Promoter	ENSMUSG00000050605	Zfp61	-0.192125	FALSE	Down
chr7:24592172-24592612	187	Intragenic	ENSMUSG00000064254	Ethe1	-1.46893	TRUE	Down
chr7:24889336-24889780	47	Promoter	ENSMUSG00000040952	Rps19	-0.0845639	FALSE	Down
chr7:25077002-25077515	41	Promoter	ENSMUSG00000045252	Zfp574	0.155104	FALSE	Up
chr7:25322692-25322968	50	Intragenic	ENSMUSG00000045039	Megf8	0.493696	FALSE	Up
chr7:27490827-27491356	91	Distal Intergenic	ENSMUSG00000008384	Sertad1	0.0910001	FALSE	Up
chr7:28312007-28312367	21	Promoter	ENSMUSG00000003438	Timm50	-0.497076	FALSE	Down
chr7:28596868-28597386	112.5	Promoter	ENSMUSG00000030602	Pak4	-0.600528	FALSE	Down
chr7:28803760-28804100	70	Distal Intergenic	ENSMUSG00000015165	Hnrnpl	-0.0185029	FALSE	Down
chr7:28810830-28811156	30	Promoter	ENSMUSG00000015165	Hnrnpl	-0.0185029	FALSE	Down
chr7:28923828-28924198	89.5	Intragenic	ENSMUSG00000109314	Gm44699	-0.279614	FALSE	Down
chr7:28962052-28962460	33.5	Promoter	ENSMUSG00000054808	Actn4	-0.142624	FALSE	Down
chr7:29237793-29238333	53.5	Promoter	ENSMUSG00000030588	Yif1b	-0.491983	FALSE	Down
chr7:29505652-29506092	179	Promoter	ENSMUSG00000030583	Sipa1l3	0.451546	FALSE	Up
chr7:31073103-31073331	46.5	Promoter	ENSMUSG00000057092	Fxyd3	3.30928	TRUE	Up
chr7:35372636-35372998	76	Intragenic	ENSMUSG00000030494	Rhpn2	-1.21629	TRUE	Down
chr7:36697714-36698168	83	Promoter	ENSMUSG00000021217	Tshz3	4.42283	TRUE	Up
chr7:38228032-38228322	63	Promoter	ENSMUSG00000074170	Plekhf1	0.32814	FALSE	Up
chr7:44495970-44496259	80.5	Promoter	ENSMUSG00000008140	Emc10	-0.0572881	FALSE	Down
chr7:44548408-44548851	44.5	Promoter	ENSMUSG00000038644	Pold1	-1.68234	TRUE	Down
chr7:45062260-45062847	887	Promoter	ENSMUSG00000003421	Nosip	0.0994748	FALSE	Up
chr7:45339370-45339884	53	Promoter	ENSMUSG00000003863	Ppfia3	1.37607	TRUE	Up
chr7:45460969-45461321	111.5	Promoter	ENSMUSG00000050708	Ftl1	0.0228196	FALSE	Up
chr7:49506278-49506778	313	Intragenic	ENSMUSG00000052512	Nav2	0.530232	FALSE	Up
chr7:49514941-49515206	54	Intragenic	ENSMUSG00000052512	Nav2	0.530232	FALSE	Up
chr7:66780299-66780756	464	Intragenic	ENSMUSG00000030510	Cers3	3.62772	TRUE	Up
chr7:67647119-67647418	61.5	Promoter	ENSMUSG00000030555	Ttc23	0.547499	TRUE	Up
chr7:71190050-71190539	392	Distal Intergenic	ENSMUSG00000100664	6030442E23Rik		FALSE
chr7:75474612-75475002	89	Intragenic	ENSMUSG00000066406	Akap13	-0.156462	FALSE	Down
chr7:75498655-75499188	282.5	Intragenic	ENSMUSG00000066406	Akap13	-0.156462	FALSE	Down
chr7:79318795-79319129	150	Intragenic	ENSMUSG00000039202	Abhd2	-1.15979	TRUE	Down
chr7:80049739-80050241	226.5	Intragenic	ENSMUSG00000048897	Zfp710	-0.0348021	FALSE	Down
chr7:80186378-80186669	51	Promoter	ENSMUSG00000030539	Sema4b	0.750652	TRUE	Up
chr7:80438948-80439297	125.5	Distal Intergenic	ENSMUSG00000081664	Gm15544	-2.57551	FALSE	Down
chr7:80839667-80840115	104.5	Distal Intergenic	ENSMUSG00000030536	Iqgap1	-0.335784	FALSE	Down
chr7:81249807-81250442	281.5	Intragenic	ENSMUSG00000025584	Pde8a	0.470462	FALSE	Up
chr7:83089799-83090103	46.5	Intragenic	ENSMUSG00000053528	A530021J07Rik	-4.04548	FALSE	Down
chr7:89401819-89402237	146	Promoter	ENSMUSG00000039428	Tmem135	-0.209797	FALSE	Down
chr7:89422615-89423175	37.5	Distal Intergenic	ENSMUSG00000109311	AI314278	0.513011	FALSE	Up
chr7:89434286-89434801	290.5	Intragenic	ENSMUSG00000109311	AI314278	0.513011	FALSE	Up
chr7:89773284-89773765	94.5	Intragenic	ENSMUSG00000030621	Me3	-2.64246	TRUE	Down
chr7:90145406-90145794	46	Promoter	ENSMUSG00000109498	Gm45222	1.3182	FALSE	Up
chr7:98693048-98693315	118.5	Intragenic	ENSMUSG00000086477	Gm15506	0.478204	FALSE	Up
chr7:99167862-99168355	185.5	Promoter	ENSMUSG00000030747	Dgat2	-0.280214	FALSE	Down
chr7:99349843-99350214	112	Promoter	ENSMUSG00000070436	Serpinh1	-0.232966	FALSE	Down
chr7:100537563-100537927	133	Promoter	ENSMUSG00000044881	Coa4	-0.190985	FALSE	Down
chr7:100855402-100855670	78	Promoter	ENSMUSG00000008318	Relt	-1.36335	FALSE	Down
chr7:100926446-100926805	20.5	Intragenic	ENSMUSG00000032875	Arhgef17	0.142877	FALSE	Up
chr7:101481969-101482485	207	Promoter	ENSMUSG00000110195	Pde2a	-2.37922	FALSE	Down
chr7:101906035-101906598	320.5	Promoter	ENSMUSG00000078630	Tomt	-1.15369	FALSE	Down
chr7:105769346-105769694	273.5	Intragenic	ENSMUSG00000086414	Gm15645		FALSE
chr7:111028881-111029157	37	Promoter	ENSMUSG00000005609	Ctr9	0.222677	FALSE	Up
chr7:112743755-112744156	103	Promoter	ENSMUSG00000055320	Tead1	0.578465	TRUE	Up
chr7:112830988-112831258	58.5	Intragenic	ENSMUSG00000055320	Tead1	0.578465	TRUE	Up
chr7:112831378-112831820	271	Intragenic	ENSMUSG00000055320	Tead1	0.578465	TRUE	Up
chr7:112852481-112852837	183.5	Intragenic	ENSMUSG00000055320	Tead1	0.578465	TRUE	Up
chr7:112966297-112966699	128.5	Distal Intergenic	ENSMUSG00000110109	Gm5599	-3.07472	FALSE	Down
chr7:113591045-113591703	525.5	Promoter	ENSMUSG00000109968	Gm45612		FALSE
chr7:114203445-114204008	74.5	Distal Intergenic	ENSMUSG00000110407	Gm45454	-0.758007	FALSE	Down
chr7:114323162-114323669	315	Intragenic	ENSMUSG00000087475	4933406I18Rik	-1.25449	FALSE	Down
chr7:116289027-116289459	114	Intragenic	ENSMUSG00000045659	Plekha7	-0.092257	FALSE	Down
chr7:118116170-118116658	117.5	Promoter	ENSMUSG00000008683	Rps15a	-0.277079	FALSE	Down
chr7:118242524-118243622	52	Promoter	ENSMUSG00000030655	Smg1	0.400874	FALSE	Up
chr7:120917445-120917770	43	Promoter	ENSMUSG00000030880	Polr3e	-0.0180932	FALSE	Down
chr7:123385823-123386404	245	Intragenic	ENSMUSG00000030763	Lcmt1	-0.277101	FALSE	Down
chr7:126861457-126861923	91	Promoter	ENSMUSG00000030689	Ino80e	-0.362591	FALSE	Down
chr7:127027016-127027692	55.5	Promoter	ENSMUSG00000030678	Maz	-0.511231	FALSE	Down
chr7:127254153-127254609	64.5	Intragenic	ENSMUSG00000054716	Zfp771	-0.210727	FALSE	Down
chr7:127477942-127478996	129	Promoter	ENSMUSG00000042423	Fbrs	0.394155	FALSE	Up
chr7:127616133-127616537	343.5	Promoter	ENSMUSG00000045639	Zfp629	-0.314893	FALSE	Down
chr7:129680747-129681520	319	Intragenic	ENSMUSG00000108580	Gm39094	1.30794	FALSE	Up
chr7:130335387-130335848	184.5	Intragenic	ENSMUSG00000030849	Fgfr2	0.718694	TRUE	Up
chr7:130838008-130838334	51.5	Intragenic	ENSMUSG00000030849	Fgfr2	0.718694	TRUE	Up
chr7:133509437-133509759	98.5	Distal Intergenic	ENSMUSG00000030976	Tex36	-1.45487	FALSE	Down
chr7:133569517-133569957	159	Distal Intergenic	ENSMUSG00000030976	Tex36	-1.45487	FALSE	Down
chr7:134225013-134225382	44	Promoter	ENSMUSG00000054555	Adam12	-1.07617	FALSE	Down
chr7:134612345-134612630	97	Distal Intergenic	ENSMUSG00000108702	Gm9333	-0.314774	FALSE	Down
chr7:141215970-141216812	1721	Promoter	ENSMUSG00000038618	Rassf7	-0.464578	FALSE	Down
chr8:3500223-3500598	37	Promoter	ENSMUSG00000004567	Mcoln1	0.219436	FALSE	Up
chr8:3516762-3517218	211	Promoter	ENSMUSG00000004565	Pnpla6	0.117435	FALSE	Up
chr8:3567449-3567910	26.5	Promoter	ENSMUSG00000065952	Rps23rg1	0.561548	FALSE	Up
chr8:10936639-10937232	180.5	Distal Intergenic	ENSMUSG00000109480	Gm45042	-3.53471	FALSE	Down
chr8:10946101-10946451	54.5	Promoter	ENSMUSG00000109084	Gm44955	-1.73175	FALSE	Down
chr8:11234728-11235167	42.5	Promoter	ENSMUSG00000031502	Col4a1	-1.46922	TRUE	Down
chr8:11281940-11282492	41	Promoter	ENSMUSG00000031502	Col4a1	-1.46922	TRUE	Down
chr8:11282736-11283368	156	Intragenic	ENSMUSG00000031502	Col4a1	-1.46922	TRUE	Down
chr8:11311268-11311907	134	Promoter	ENSMUSG00000031502	Col4a1	-1.46922	TRUE	Down
chr8:11357877-11358324	36.5	Intragenic	ENSMUSG00000031503	Col4a2	-0.281751	FALSE	Down
chr8:18594714-18595357	21	Promoter	ENSMUSG00000039842	Mcph1	-0.715018	TRUE	Down
chr8:23198912-23199338	124	Intragenic	ENSMUSG00000031545	Gpat4	-0.39654	FALSE	Down
chr8:33823721-33824153	77.5	Intragenic	ENSMUSG00000097442	Gm26632	1.10255	FALSE	Up
chr8:33986816-33987459	386	Promoter	ENSMUSG00000110614	Gm45817	0.113525	FALSE	Up
chr8:34807115-34807471	32.5	Promoter	ENSMUSG00000031530	Dusp4	-1.01357	FALSE	Down
chr8:36109957-36110379	260.5	Intragenic	ENSMUSG00000050271	Prag1	1.66317	TRUE	Up
chr8:44800665-44801294	288.5	Distal Intergenic	ENSMUSG00000110409	Gm9908	0.846523	FALSE	Up
chr8:45610782-45611267	224.5	Intragenic	ENSMUSG00000031626	Sorbs2	-1.57677	TRUE	Down
chr8:46210248-46210699	85	Promoter	ENSMUSG00000031633	Slc25a4	-0.141358	FALSE	Down
chr8:46499548-46500103	138.5	Intragenic	ENSMUSG00000018796	Acsl1	0.373296	FALSE	Up
chr8:47763649-47764245	54.5	Promoter	ENSMUSG00000110604	Gm45824	-2.7627	FALSE	Down
chr8:47970188-47971034	156	Intragenic	ENSMUSG00000031563	Wwc2	-0.170253	FALSE	Down
chr8:47990423-47990729	101.5	Promoter	ENSMUSG00000031563	Wwc2	-0.170253	FALSE	Down
chr8:48240928-48241337	118.5	Intragenic	ENSMUSG00000031561	Tenm3	1.69458	TRUE	Up
chr8:61700299-61700551	99.5	Intragenic	ENSMUSG00000058056	Palld	2.88395	TRUE	Up
chr8:70234429-70234681	66.5	Promoter	ENSMUSG00000002343	Armc6	-0.531391	FALSE	Down
chr8:70353180-70353475	54.5	Promoter	ENSMUSG00000058301	Upf1	-0.0257942	FALSE	Down
chr8:70606425-70606729	52	Promoter	ENSMUSG00000070003	Ssbp4	-0.0485131	FALSE	Down
chr8:70609515-70610006	108	Promoter	ENSMUSG00000110030	Gm45546	-0.393774	FALSE	Down
chr8:70690238-70690618	276	Distal Intergenic	ENSMUSG00000071076	Jund	-0.557308	FALSE	Down
chr8:70698831-70699299	59	Promoter	ENSMUSG00000071076	Jund	-0.557308	FALSE	Down
chr8:70723444-70724026	171	Promoter	ENSMUSG00000031842	Pde4c	-1.90555	FALSE	Down
chr8:70833324-70833666	34	Promoter	ENSMUSG00000002910	Arrdc2	-0.329227	FALSE	Down
chr8:70873015-70873445	340	Promoter	ENSMUSG00000007721	Ccdc124	-0.652454	TRUE	Down
chr8:71381617-71381933	97.5	Promoter	ENSMUSG00000002393	Nr2f6	-0.662182	FALSE	Down
chr8:71382060-71382881	60	Promoter	ENSMUSG00000002393	Nr2f6	-0.662182	FALSE	Down
chr8:71516257-71516560	82.5	Distal Intergenic	ENSMUSG00000034845	Plvap	-1.856	TRUE	Down
chr8:71610828-71611337	196.5	Promoter	ENSMUSG00000034807	Colgalt1	0.248475	FALSE	Up
chr8:77132860-77133212	83.5	Intragenic	ENSMUSG00000031618	Nr3c2	-0.480743	FALSE	Down
chr8:77517719-77518078	34.5	Promoter	ENSMUSG00000037148	Arhgap10	0.0197174	FALSE	Up
chr8:79294645-79295278	44.5	Promoter	ENSMUSG00000037022	Mmaa	0.858527	TRUE	Up
chr8:80780362-80780660	67.5	Intragenic	ENSMUSG00000031714	Gab1	1.03918	TRUE	Up
chr8:83652361-83652834	34.5	Promoter	ENSMUSG00000019433	Gipc1	0.0170699	FALSE	Up
chr8:84020816-84021468	43	Promoter	ENSMUSG00000047986	Palm3	0.658863	FALSE	Up
chr8:84147154-84147427	65	Promoter	ENSMUSG00000036686	Cc2d1a	-0.101661	FALSE	Down
chr8:84149134-84149584	78	Promoter	ENSMUSG00000008129	4930432K21Rik	-1.00428	FALSE	Down
chr8:84196579-84197695	36.7	Promoter	ENSMUSG00000097120	Gm26887	-0.88554	FALSE	Down
chr8:84200395-84200813	113	Promoter	ENSMUSG00000103593	Gm37352	0.191489	FALSE	Up
chr8:84833268-84833555	72.5	Promoter	ENSMUSG00000053226	Dand5	-0.170204	FALSE	Down
chr8:86900918-86901192	114	Promoter	ENSMUSG00000098534	Gm27167	-1.50946	FALSE	Down
chr8:87715965-87716263	66.5	Intragenic	ENSMUSG00000045333	Zfp423	-0.686178	FALSE	Down
chr8:88200151-88200558	71	Promoter	ENSMUSG00000036779	Tent4b	-0.113722	FALSE	Down
chr8:89283498-89284081	73	Distal Intergenic	ENSMUSG00000069962	Gm5356	0.775892	FALSE	Up
chr8:89284977-89285375	124	Distal Intergenic	ENSMUSG00000069962	Gm5356	0.775892	FALSE	Up
chr8:89317925-89318419	89	Distal Intergenic	ENSMUSG00000069962	Gm5356	0.775892	FALSE	Up
chr8:89656881-89657253	333	Distal Intergenic	ENSMUSG00000088883	Gm24212		FALSE
chr8:90795918-90796286	43	Distal Intergenic	ENSMUSG00000105321	Gm44382		FALSE
chr8:90860055-90860411	124.5	Intragenic	ENSMUSG00000056608	Chd9	1.00027	TRUE	Up
chr8:90878107-90878448	324	Promoter	ENSMUSG00000109812	Gm45640	-3.11225	FALSE	Down
chr8:91570896-91571140	41.5	Intragenic	ENSMUSG00000055932	Fto	0.371387	FALSE	Up
chr8:92138972-92139311	113.5	Distal Intergenic	ENSMUSG00000110380	Gm45332		FALSE
chr8:92761987-92762499	275	Distal Intergenic	ENSMUSG00000078967	Gapdh-ps16	-0.195515	FALSE	Down
chr8:94955675-94956036	198	Distal Intergenic	ENSMUSG00000070111	Gm10286	-2.71154	FALSE	Down
chr8:95142404-95142779	197	Promoter	ENSMUSG00000031788	Kifc3	0.0231481	FALSE	Up
chr8:95434195-95435154	380.5	Promoter	ENSMUSG00000031796	Cfap20	-0.0552643	FALSE	Down
chr8:95888451-95888726	45	Promoter	ENSMUSG00000031672	Got2	-0.600295	TRUE	Down
chr8:103809668-103810007	172	Distal Intergenic	ENSMUSG00000110336	4933400L20Rik		FALSE
chr8:104340954-104341337	50.5	Promoter	ENSMUSG00000031875	Cmtm3	1.70969	TRUE	Up
chr8:104374229-104375163	407.7	Intragenic	ENSMUSG00000096188	Cmtm4	-0.586703	TRUE	Down
chr8:104383910-104384195	60.5	Intragenic	ENSMUSG00000096188	Cmtm4	-0.586703	TRUE	Down
chr8:105341722-105342126	228.5	Intragenic	ENSMUSG00000014778	Fhod1	-0.115941	FALSE	Down
chr8:105606517-105606992	29.5	Promoter	ENSMUSG00000038604	Ripor1	-0.558756	FALSE	Down
chr8:105966015-105966457	159.5	Promoter	ENSMUSG00000017765	Slc12a4	0.894495	FALSE	Up
chr8:106570341-106570958	240.5	Promoter	ENSMUSG00000060019	Gm10073	-0.326675	FALSE	Down
chr8:106571764-106572197	81.5	Promoter	ENSMUSG00000060019	Gm10073	-0.326675	FALSE	Down
chr8:106799818-106800205	360	Intragenic	ENSMUSG00000041949	Tango6	-0.474115	FALSE	Down
chr8:107123031-107123353	68.5	Distal Intergenic	ENSMUSG00000102271	C630050I24Rik	5.42657	FALSE	Up
chr8:107125140-107125429	105.5	Distal Intergenic	ENSMUSG00000102271	C630050I24Rik	5.42657	FALSE	Up
chr8:110717863-110718294	247.5	Intragenic	ENSMUSG00000010936	Vac14	-0.176964	FALSE	Down
chr8:111081707-111082269	264.5	Promoter	ENSMUSG00000033633	Clec18a	-5.84771	TRUE	Down
chr8:111576155-111576444	54.5	Intragenic	ENSMUSG00000033545	Znrf1	0.23804	FALSE	Up
chr8:114771868-114772163	33	Intragenic	ENSMUSG00000004637	Wwox	0.296208	FALSE	Up
chr8:114882801-114883172	99.5	Intragenic	ENSMUSG00000004637	Wwox	0.296208	FALSE	Up
chr8:115159442-115159733	61.5	Intragenic	ENSMUSG00000004637	Wwox	0.296208	FALSE	Up
chr8:115766113-115766491	61	Distal Intergenic	ENSMUSG00000055435	Maf	1.63597	TRUE	Up
chr8:117260165-117260543	69	Intragenic	ENSMUSG00000034390	Cmip	0.292935	FALSE	Up
chr8:117334601-117335024	72	Intragenic	ENSMUSG00000034390	Cmip	0.292935	FALSE	Up
chr8:117347507-117348057	298.5	Promoter	ENSMUSG00000034390	Cmip	0.292935	FALSE	Up
chr8:119832362-119832657	52.5	Intragenic	ENSMUSG00000031827	Cotl1	-1.60232	TRUE	Down
chr8:119840482-119840825	62	Promoter	ENSMUSG00000031827	Cotl1	-1.60232	TRUE	Down
chr8:120004645-120005024	141	Promoter	ENSMUSG00000031825	Crispld2	-1.88087	TRUE	Down
chr8:120228117-120228501	84.5	Promoter	ENSMUSG00000031822	Gse1	0.0232397	FALSE	Up
chr8:120373484-120373797	49.5	Intragenic	ENSMUSG00000092329	Galnt2l		FALSE
chr8:120416866-120417516	132	Intragenic	ENSMUSG00000092329	Galnt2l		FALSE
chr8:120498707-120499153	134	Intragenic	ENSMUSG00000092329	Galnt2l		FALSE
chr8:121123126-121123497	59.5	Intragenic	ENSMUSG00000092329	Galnt2l		FALSE
chr8:121241771-121242161	35	Intragenic	ENSMUSG00000092329	Galnt2l		FALSE
chr8:121300517-121301079	160	Intragenic	ENSMUSG00000092329	Galnt2l		FALSE
chr8:121578391-121578926	32.5	Promoter	ENSMUSG00000052934	Fbxo31	-0.743225	FALSE	Down
chr8:121633318-121633773	295	Intragenic	ENSMUSG00000092329	Galnt2l		FALSE
chr8:121897608-121898469	244	Promoter	ENSMUSG00000040010	Slc7a5	-1.12598	FALSE	Down
chr8:122281127-122281960	88.5	Promoter	ENSMUSG00000049577	Zfpm1	0.730284	FALSE	Up
chr8:122430580-122430944	34	Promoter	ENSMUSG00000006519	Cyba	-0.588313	TRUE	Down
chr8:123065242-123065577	49	Promoter	ENSMUSG00000000738	Spg7	-0.088937	FALSE	Down
chr8:123760648-123760927	65.5	Intragenic	ENSMUSG00000092329	Galnt2l		FALSE
chr8:124248682-124249115	99	Intragenic	ENSMUSG00000092329	Galnt2l		FALSE
chr8:124754195-124754758	145.5	Promoter	ENSMUSG00000043068	Fam89a	-0.283152	FALSE	Down
chr8:124947464-124947825	224.5	Promoter	ENSMUSG00000031987	Egln1	-0.499161	FALSE	Down
chr8:125919650-125920094	120	Intragenic	ENSMUSG00000031853	Map3k21	-5.25833	TRUE	Down
chr8:126536426-126536792	45.5	Distal Intergenic	ENSMUSG00000097060	Gm26759	-0.765748	FALSE	Down
chr8:126594247-126594888	60.5	Promoter	ENSMUSG00000051495	Irf2bp2	-0.000287225	FALSE	Down
chr8:126615748-126616218	146	Distal Intergenic	ENSMUSG00000051495	Irf2bp2	-0.000287225	FALSE	Down
chr8:126729827-126730097	51	Distal Intergenic	ENSMUSG00000110626	Gm45805		FALSE
chr8:126736669-126737298	803	Distal Intergenic	ENSMUSG00000110626	Gm45805		FALSE
chr8:127076467-127077058	369.5	Intragenic	ENSMUSG00000025812	Pard3	1.03144	TRUE	Up
chr8:127441086-127441600	274.5	Intragenic	ENSMUSG00000025812	Pard3	1.03144	TRUE	Up
chr8:128488264-128488936	374.5	Intragenic	ENSMUSG00000025810	Nrp1	-3.40407	TRUE	Down
chr9:13425335-13425645	92	Intragenic	ENSMUSG00000031925	Maml2	0.983788	TRUE	Up
chr9:13467794-13468209	132.5	Intragenic	ENSMUSG00000031925	Maml2	0.983788	TRUE	Up
chr9:14233772-14234176	282	Distal Intergenic	ENSMUSG00000111695	Gm47565	-3.66653	FALSE	Down
chr9:14276052-14276367	54.5	Promoter	ENSMUSG00000032009	Sesn3	0.318877	FALSE	Up
chr9:14381142-14381653	371	Promoter	ENSMUSG00000037419	Endod1	0.192296	FALSE	Up
chr9:21181409-21182032	144.5	Promoter	ENSMUSG00000032177	Pde4a	-1.78198	TRUE	Down
chr9:21507129-21507438	93.5	Promoter	ENSMUSG00000033335	Dnm2	-0.788381	FALSE	Down
chr9:21545941-21546301	26.5	Promoter	ENSMUSG00000032185	Carm1	0.055875	FALSE	Up
chr9:21798549-21799177	144	Promoter	ENSMUSG00000032194	Kank2	-0.316149	FALSE	Down
chr9:31029754-31030731	149	Promoter	ENSMUSG00000047412	Zbtb44	0.803317	TRUE	Up
chr9:31996424-31996788	110	Intragenic	ENSMUSG00000111771	Gm47465		FALSE
chr9:32096615-32097149	59	Distal Intergenic	ENSMUSG00000110840	Gm47496	-2.08786	FALSE	Down
chr9:32283797-32284083	45	Distal Intergenic	ENSMUSG00000041444	Arhgap32	-0.40977	FALSE	Down
chr9:32291635-32292140	398	Distal Intergenic	ENSMUSG00000041444	Arhgap32	-0.40977	FALSE	Down
chr9:32743109-32743604	235.5	Intragenic	ENSMUSG00000032035	Ets1	-1.3347	TRUE	Down
chr9:37139201-37139851	54	Promoter	ENSMUSG00000111254	Gm48717		FALSE
chr9:37530838-37531335	356.5	Promoter	ENSMUSG00000001946	Esam	-2.16427	FALSE	Down
chr9:40407543-40408181	203.5	Intragenic	ENSMUSG00000040111	Gramd1b	-1.33248	TRUE	Down
chr9:40719379-40719732	130.5	Promoter	ENSMUSG00000086014	Gm16095		FALSE
chr9:41878331-41878722	232	Promoter	ENSMUSG00000111156	Gm48814	0.689336	FALSE	Up
chr9:43104598-43105185	55	Promoter	ENSMUSG00000059495	Arhgef12	0.429975	FALSE	Up
chr9:44498190-44498568	136.5	Promoter	ENSMUSG00000063382	Bcl9l	1.73179	TRUE	Up
chr9:44736012-44736835	667	Promoter	ENSMUSG00000064658	Gm24166	-1.45487	FALSE	Down
chr9:44803091-44803532	36.5	Promoter	ENSMUSG00000039438	Ttc36	-1.45486	FALSE	Down
chr9:45838164-45838524	255.5	Promoter	ENSMUSG00000032086	Bace1	0.0773666	FALSE	Up
chr9:49923932-49924432	106	Distal Intergenic	ENSMUSG00000111682	Gm47543		FALSE
chr9:50768261-50768590	38	Promoter	ENSMUSG00000037845	Fdxacb1	0.349697	FALSE	Up
chr9:58113017-58113720	63	Promoter	ENSMUSG00000037716	Ccdc33	-1.61009	FALSE	Down
chr9:58489421-58489693	62.5	Promoter	ENSMUSG00000066607	Insyn1	1.69638	FALSE	Up
chr9:59271615-59271982	127.5	Distal Intergenic	ENSMUSG00000025236	Adpgk	-0.326311	FALSE	Down
chr9:59724008-59724489	140	Distal Intergenic	ENSMUSG00000074259	Gramd2	-0.60719	FALSE	Down
chr9:60234847-60235193	27	Intragenic	ENSMUSG00000032289	Thsd4	-0.107653	FALSE	Down
chr9:60812425-60812755	334.5	Intragenic	ENSMUSG00000034485	Uaca	-0.0837039	FALSE	Down
chr9:61388704-61389715	72	Intragenic	ENSMUSG00000032280	Tle3	-0.520976	FALSE	Down
chr9:61408812-61409274	317	Promoter	ENSMUSG00000032280	Tle3	-0.520976	FALSE	Down
chr9:62008274-62008832	406	Intragenic	ENSMUSG00000032278	Paqr5	1.87201	TRUE	Up
chr9:62437825-62438205	301	Intragenic	ENSMUSG00000041729	Coro2b	0.983168	FALSE	Up
chr9:63124063-63124493	59	Distal Intergenic	ENSMUSG00000111297	Gm6082		FALSE
chr9:63774894-63775278	164.5	Distal Intergenic	ENSMUSG00000032402	Smad3	-0.015194	FALSE	Down
chr9:64618407-64618845	121	Intragenic	ENSMUSG00000036466	Megf11	1.64108	TRUE	Up
chr9:64700546-64701104	185.5	Intragenic	ENSMUSG00000036466	Megf11	1.64108	TRUE	Up
chr9:64719566-64720120	232.5	Intragenic	ENSMUSG00000004771	Rab11a	0.643414	TRUE	Up
chr9:65579583-65579889	81	Promoter	ENSMUSG00000050721	Plekho2	-1.46588	FALSE	Down
chr9:66514026-66514427	155.5	Promoter	ENSMUSG00000050503	Fbxl22	-0.230751	FALSE	Down
chr9:66592891-66593507	60	Promoter	ENSMUSG00000032376	Usp3	-0.156275	FALSE	Down
chr9:67072225-67072684	220	Distal Intergenic	ENSMUSG00000032366	Tpm1	0.565805	TRUE	Up
chr9:69439888-69440291	124	Promoter	ENSMUSG00000111621	Gm7802		FALSE
chr9:70139502-70139927	150.5	Promoter	ENSMUSG00000032224	Fam81a	-2.35728	TRUE	Down
chr9:70240955-70241651	169	Intragenic	ENSMUSG00000032220	Myo1e	-0.00106088	FALSE	Down
chr9:70271138-70271424	43.5	Intragenic	ENSMUSG00000032220	Myo1e	-0.00106088	FALSE	Down
chr9:71321467-71322001	80	Distal Intergenic	ENSMUSG00000111181	Gm48124		FALSE
chr9:71323627-71324314	92	Distal Intergenic	ENSMUSG00000111181	Gm48124		FALSE
chr9:71663340-71663835	64	Intragenic	ENSMUSG00000032232	Cgnl1	-1.07084	TRUE	Down
chr9:71689551-71690053	257.5	Intragenic	ENSMUSG00000032232	Cgnl1	-1.07084	TRUE	Down
chr9:78532409-78532747	127.5	Distal Intergenic	ENSMUSG00000111417	Gm47430	0.0287705	FALSE	Up
chr9:80157736-80158172	227	Distal Intergenic	ENSMUSG00000033577	Myo6	-2.03246	TRUE	Down
chr9:86571418-86571823	56.5	Promoter	ENSMUSG00000056131	Pgm3	-0.00594244	FALSE	Down
chr9:96958154-96958703	112	Intragenic	ENSMUSG00000046997	Spsb4	-3.17154	TRUE	Down
chr9:96992374-96992743	22.5	Intragenic	ENSMUSG00000046997	Spsb4	-3.17154	TRUE	Down
chr9:97344741-97345130	187	Distal Intergenic	ENSMUSG00000087167	Gm15891	-1.45461	FALSE	Down
chr9:99631765-99632317	124.5	Promoter	ENSMUSG00000037784	Dzip1l	-0.435185	FALSE	Down
chr9:102717348-102717909	83.5	Promoter	ENSMUSG00000032531	Amotl2	-0.125626	FALSE	Down
chr9:102734509-102735107	226.5	Distal Intergenic	ENSMUSG00000032531	Amotl2	-0.125626	FALSE	Down
chr9:106886101-106886598	69.5	Promoter	ENSMUSG00000074102	Rbm15b	-0.345115	FALSE	Down
chr9:106891797-106892095	43.5	Promoter	ENSMUSG00000032575	Manf	-0.980709	TRUE	Down
chr9:107633143-107633604	160	Promoter	ENSMUSG00000102324	Gm19721		FALSE
chr9:108460224-108460604	213	Promoter	ENSMUSG00000049305	Ccdc71	-0.132754	FALSE	Down
chr9:108478363-108478966	504	Promoter	ENSMUSG00000052911	Lamb2	0.272978	FALSE	Up
chr9:108795343-108795657	56	Promoter	ENSMUSG00000088626	Gm23034	-0.616915	FALSE	Down
chr9:109093769-109094165	122.5	Promoter	ENSMUSG00000053646	Plxnb1	-0.216683	FALSE	Down
chr9:109523343-109524006	88.5	Intragenic	ENSMUSG00000104572	Fbxw23		FALSE
chr9:109895577-109896115	106	Distal Intergenic	ENSMUSG00000098490	Mir7089	1.0256	FALSE	Up
chr9:110653495-110654209	69.5	Promoter	ENSMUSG00000056724	Nbeal2	0.596538	FALSE	Up
chr9:110745690-110745960	67.5	Promoter	ENSMUSG00000032492	Pth1r	-1.30452	FALSE	Down
chr9:114526970-114527449	177.5	Intragenic	ENSMUSG00000079259	Trim71	-0.895595	FALSE	Down
chr9:114529390-114529699	62.5	Intragenic	ENSMUSG00000079259	Trim71	-0.895595	FALSE	Down
chr9:114547603-114548021	218	Intragenic	ENSMUSG00000079259	Trim71	-0.895595	FALSE	Down
chr9:114933502-114933980	77	Promoter	ENSMUSG00000050627	Gpd1l	-0.408507	FALSE	Down
chr9:115215713-115216041	69.5	Intragenic	ENSMUSG00000040875	Osbpl10	1.5338	FALSE	Up
chr9:115392480-115392813	62.5	Distal Intergenic	ENSMUSG00000080636	Gm25510		FALSE
chr9:117380018-117380551	102.5	Intragenic	ENSMUSG00000039607	Rbms3	1.27855	TRUE	Up
chr9:118980325-118980809	47.5	Intragenic	ENSMUSG00000047409	Ctdspl	0.375618	FALSE	Up
chr9:118981764-118982110	231.5	Intragenic	ENSMUSG00000047409	Ctdspl	0.375618	FALSE	Up
chr9:119025653-119026289	62.5	Intragenic	ENSMUSG00000047409	Ctdspl	0.375618	FALSE	Up
chr9:119983809-119984245	215	Promoter	ENSMUSG00000032515	Csrnp1	0.737239	FALSE	Up
chr9:121312136-121312657	402	Promoter	ENSMUSG00000032536	Trak1	-0.370584	FALSE	Down
chr9:121317902-121318228	126	Promoter	ENSMUSG00000110751	C230053D17Rik	-3.01222	FALSE	Down
chr9:121759609-121759954	81	Promoter	ENSMUSG00000097820	E530011L22Rik	0.652215	FALSE	Up
chr9:121760191-121760879	99.5	Promoter	ENSMUSG00000013419	Zfp651	0.351005	FALSE	Up
chrX:12062110-12062734	144	Intragenic	ENSMUSG00000040363	Bcor	-0.0968142	FALSE	Down
chrX:12090285-12090780	293	Intragenic	ENSMUSG00000040363	Bcor	-0.0968142	FALSE	Down
